# Supplementary material for: Transcriptome and genome evolution during HER2-amplified breast neoplasia
Source: Breast Cancer Res. 2021 Jul 15;23:73. doi: 10.1186/s13058-021-01451-6 (PMC8281634; doi:10.1186/s13058-021-01451-6)
Supplement: Supplementary file 2 — Additional file 2: Supplementary Table 3. Differentially expressed genes in comparison between DCIS_noamp and DCIS_amp. Gene set enrichment analysis (GSEA) and ToppFun analysis results on the upregulated genes in DCIS_amp. [file 13058_2021_1451_MOESM2_ESM.xlsx]

## Sheet: DEgenes DCIS_noamp vs. DCIS_amp
DEgenes DCIS_noamp vs. DCIS_amp
	fdr	gene	change.in.response.DCIS_noamp
702	1.93158e-05	IFI27	-2.21333
168	1.18709e-12	PSMD3	-1.98905
213	6.04066e-06	IFI6	-1.85248
1224	8.4884e-11	MED24	-1.84117
164	4.1765e-13	ERBB2	-1.73979
831	4.1765e-13	MIEN1	-1.71614
852	5.40976e-09	ORMDL3	-1.63862
322	1.19263e-12	GRB7	-1.57568
1219	0.000379122	CEACAM6	-1.54576
836	1.96686e-07	MED1	-1.5388
2693	1.69273e-07	IFI44L	-1.53777
3449	0.00135978	SCGB2A2	-1.50651
2177	4.71211e-08	TOP2A	-1.47679
645	3.7642e-09	CDK12	-1.39126
451	2.87009e-07	MSL1	-1.38695
3083	0.000417433	IFIT1	-1.32648
2463	1.20395e-09	PGAP3	-1.30723
4914	2.34069e-09	SIX1	-1.30022
1496	1.2212e-06	BST2	-1.27994
5254	1.35229e-07	RP11.390P24.1	-1.26667
1784	4.29483e-06	CWC25	-1.26293
3858	2.63447e-05	IFI44	-1.23777
3816	2.87009e-07	GSDMB	-1.23207
2357	6.23804e-08	STARD3	-1.20643
3608	1.4172e-06	PITX1	-1.19667
95	5.40976e-09	LASP1	-1.17977
2201	1.96813e-06	PIP4K2B	-1.15855
3778	0.00200384	PPP1R1B	-1.12275
3286	0.00496683	TFF1	-1.10697
561	0.0008893	AC068137.13	-1.08294
2179	2.51476e-08	HIST1H2BD	-1.07249
2130	7.52329e-09	HOXB2	-1.0565
1758	0.000781168	KCNK1	-1.05364
4345	7.47526e-06	PSMB3	-1.05304
953	2.86854e-05	WIPF2	-1.04413
604	1.15378e-05	RARA	-1.04001
4968	0.00216015	ECM1	-1.03888
747	8.6434e-05	PCGF2	-1.02735
636	0.000376517	LY6E	-1.02658
270	0.000264064	RPL19P16	-1.02544
18	5.70028e-05	B2M	-1.02137
8403	0.00718956	DHRS2	-1.01716
10176	0.000972345	CLEC3A	-1.01353
3853	0.000726911	RP11.644F5.15	-0.999423
8053	0.000715879	C2orf54	-0.997065
6217	0.000180881	OAS1	-0.98682
711	0.000424243	SPTSSA	-0.986482
872	8.6434e-05	STAT1	-0.965052
1020	0.000303837	SEPHS2	-0.960561
685	4.40206e-07	CASC3	-0.960274
4541	8.12774e-05	PSMB3P2	-0.95855
2115	0.000350147	PYCR1	-0.955615
420	0.00187222	LGALS3BP	-0.948718
2220	2.26187e-07	SDCBP	-0.948692
289	8.12774e-05	HLA.A	-0.934816
4948	5.02973e-06	HOXB3	-0.93281
6924	0.00363647	IFIT3	-0.92165
5442	1.15378e-05	OAS3	-0.921586
8614	0.0037926	SCGB1D2	-0.918797
623	0.0348868	AGR2	-0.917888
589	0.000926713	CISD3	-0.908471
4903	8.84545e-06	THRA	-0.903204
7226	0.000972345	OAS2	-0.894288
1242	0.00865202	RPL19P21	-0.891984
1791	0.0376943	FN1	-0.89106
63	0.000224982	HLA.B	-0.868454
5482	0.0101569	CP	-0.868321
2793	0.00615386	HOXC6	-0.854085
7708	0.000436911	SAMD9	-0.845085
5825	0.00221362	UBE2T	-0.844505
827	0.000111789	SMARCE1	-0.840006
670	0.00716078	ARMT1	-0.839275
6035	0.00674544	S100P	-0.838979
1889	0.00157182	CPT1A	-0.835262
1250	0.000246664	EIF2AK2	-0.824616
4073	7.74194e-06	SENP5	-0.820116
8145	0.00455973	IFIT2	-0.819343
1431	0.000113006	KIAA1429	-0.813034
54	0.00193922	KRT19	-0.810955
3840	0.000926713	FADD	-0.806482
10873	0.0339707	FGG	-0.801429
7279	0.000171728	PRC1	-0.796946
7461	0.00117603	CDK1	-0.790021
3792	8.94038e-07	LPCAT1	-0.782938
656	0.00528911	CYB561	-0.78268
697	0.00386577	TNFSF10	-0.782657
7387	6.55845e-05	UBE2C	-0.782467
317	1.38411e-05	CTTN	-0.775856
1243	0.00649819	AC010677.5	-0.770441
9755	0.00259569	SYT1	-0.767845
9807	0.00267399	KLHDC7B	-0.760111
1077	0.000314053	CUEDC1	-0.759696
5858	0.000591331	MTSS1	-0.758559
1652	0.00532601	TFRC	-0.75658
5367	1.93158e-05	GGH	-0.75625
3843	0.00273088	PSMB8	-0.754527
1428	5.62665e-05	ENY2	-0.753285
7227	0.00108859	TGM2	-0.751897
9105	0.0238048	CSTA	-0.746368
440	0.000926713	NET1	-0.745055
824	0.00259569	PDIA4	-0.743646
3991	0.000314053	MB	-0.743322
4940	0.00614217	DDX60	-0.742789
7990	0.000726911	RDH10	-0.741003
6363	0.0204241	LCN2	-0.738174
851	0.0143556	GOLM1	-0.738135
6314	0.00259569	HOXC8	-0.737502
6206	0.00563465	RRM2	-0.737416
1668	0.0028598	PPFIA1	-0.736449
8476	0.000436188	CDC6	-0.736263
4011	0.00327321	TAP1	-0.732749
1350	0.00151386	ACSS1	-0.728262
3846	0.0102699	HLA.F	-0.728216
143	1.73931e-05	TUBA1B	-0.72144
9686	1.77117e-06	Metazoa_SRP.34	-0.718258
4035	0.00330966	CDK2AP2	-0.718226
4233	5.50906e-05	HMGB3P20	-0.715802
2615	0.00659097	FBXL20	-0.715452
5630	0.00167101	RP11.291H24.1	-0.71439
4170	0.030734	CCDC170	-0.713283
442	0.00537508	S100A11	-0.713093
601	0.000196319	PDXDC1	-0.712
5157	0.00334954	HOXC10	-0.710433
7286	0.0151863	STS	-0.707134
2377	0.00534621	HMGB2	-0.705639
4334	0.000314111	ADIRF	-0.703107
1536	0.0203209	MAGED1	-0.700352
3265	0.0348641	FADS2	-0.700053
1937	0.000822021	NDUFB5	-0.69869
9899	0.000926713	CTHRC1	-0.697365
7256	0.0130562	GNE	-0.696459
7366	0.00319458	NCCRP1	-0.694349
6999	0.00273088	GMDS	-0.694176
8356	0.00946678	CXCL10	-0.692355
3575	0.00398827	BACE2	-0.687104
6356	0.00269381	HELLS	-0.686995
5805	0.00492442	APOL1	-0.686969
2959	0.0235896	SELENBP1	-0.686819
6987	0.018171	DDX60L	-0.68595
2319	0.0340491	COA6	-0.685865
1893	0.00575935	CAPS	-0.684968
4987	0.00250977	IQSEC2	-0.683043
5205	0.019262	UBE2L6	-0.681587
4285	0.0123147	SERPINA5	-0.679724
189	0.0218927	RPL23	-0.678088
4238	0.00662409	HPRT1	-0.677597
3280	0.00611018	SP110	-0.672606
3513	0.00498676	PIGX	-0.671887
5935	0.00477177	TYMS	-0.671741
5856	0.00610489	MAD2L1	-0.671389
921	0.000726911	NDUFAB1	-0.670741
889	0.00117603	UBE2Q1	-0.669421
916	0.00263631	RP1.278E11.3	-0.668965
329	0.040359	AGR3	-0.667944
8750	0.00649819	MX1	-0.66636
970	0.00468119	ARPC1B	-0.663298
4247	0.00259569	FAM114A1	-0.662385
114	4.40206e-07	PDIA3	-0.661938
313	0.000781168	H2AFZ	-0.661445
457	4.17477e-06	HDLBP	-0.660012
5774	0.00961317	IFIH1	-0.657287
9159	0.000859112	KIF23	-0.656951
5292	0.00409556	TSPYL5	-0.656247
6983	0.00117603	HOXC4	-0.654594
7927	0.0131054	MUC5B	-0.654424
981	0.0182517	ACLY	-0.653701
295	0.00110646	HSPA1A	-0.653571
2148	0.00575935	TXNRD1	-0.653529
1116	0.0176593	CKAP4	-0.652905
1914	0.0159565	TMEM263	-0.651935
10491	5.93484e-05	RAPGEFL1	-0.651392
9697	0.0102356	PNMT	-0.651
1334	0.0264733	PARP14	-0.650557
1680	0.00477177	SLC2A10	-0.650182
3468	0.0224764	SLC35A2	-0.648676
8879	0.0037926	LINC00672	-0.647813
6054	0.0424725	SOX11	-0.646759
1196	0.00359785	POMP	-0.646444
620	0.021499	SCARB2	-0.63826
4363	0.00864649	LRRC26	-0.637326
1166	1.94885e-05	PPP1CA	-0.635453
952	0.00223901	ST3GAL1	-0.634322
8590	0.019686	SLC17A9	-0.634177
6602	0.00225463	SNX7	-0.628969
2520	0.0274538	MRPL45	-0.628806
43	0.00537548	CCND1	-0.627908
2157	0.00534621	GDI2	-0.626895
12207	0.000655399	MIR10A	-0.625712
3422	0.000926713	SSH3	-0.62537
990	0.0390098	KRT10	-0.623721
2896	0.00537548	PARP9	-0.623249
8390	0.00119171	SRCIN1	-0.623038
184	0.0217846	S100A14	-0.621943
2443	0.00353221	RCN1	-0.621884
205	0.00769751	NDUFA4	-0.62176
195	0.00175734	EIF1	-0.6214
2515	0.000288563	NDUFA6	-0.620262
517	0.0252401	RNF213	-0.618704
899	0.00628789	KDELR2	-0.618135
6851	0.00273088	ECT2	-0.617767
1274	0.0191572	GALNT7	-0.615454
6758	0.0219263	AQP3	-0.615193
10084	0.00223901	CDKN3	-0.613767
3461	0.012523	NME1	-0.611946
2212	0.0102088	FZD6	-0.611852
3452	0.00238726	TBK1	-0.608093
5917	0.020261	GPC4	-0.607432
8408	0.00365334	PREB	-0.606522
5053	0.0132924	SKA2	-0.601246
2183	0.00346944	PSMA2	-0.598525
5882	0.0176782	CTSL	-0.597691
10093	0.00189906	MYBL2	-0.595878
695	0.0245766	MLLT6	-0.593634
912	0.00259569	CORO1B	-0.592873
2187	0.0113686	GRK2	-0.59256
9664	0.000726911	CREB3L1	-0.591741
767	0.0081862	LITAF	-0.591599
2714	0.0191572	TAF13	-0.59148
4907	0.0119749	COQ5	-0.59089
4335	0.00892222	ZNF385A	-0.590418
2162	0.00365334	HSP90AA4P	-0.589344
1711	0.00769751	RRM1	-0.588667
13413	0.00874264	CEACAM5	-0.586325
480	0.00394857	SMS	-0.586159
5330	0.0421731	PYCARD	-0.585966
599	0.0188597	G3BP2	-0.584794
661	0.00327321	SEC61G	-0.584771
9859	0.00537548	C2CD4A	-0.584405
625	0.016704	HLA.C	-0.584075
7863	0.0258412	SCUBE3	-0.583236
6812	0.00511077	AP3M2	-0.582072
8131	0.00259569	PSPH	-0.581749
8352	0.00442191	HOXC11	-0.581413
7493	0.0209773	GBP1	-0.578354
2401	0.016704	SOCS7	-0.577399
8124	0.000726911	RIPK2	-0.576317
2194	0.0051726	ARPC5	-0.575156
8503	0.0117449	APOL3	-0.575091
4628	0.0448685	TUBA1C	-0.575022
174	0.015851	JUP	-0.574177
434	0.00223901	PTMA	-0.573223
6886	0.00303912	NUDT1	-0.572742
1393	0.00145647	UQCR10	-0.568281
407	0.0150451	DBI	-0.567778
4861	0.0274816	PTGES	-0.566654
7087	0.00327321	HSPD1P4	-0.565882
6375	0.00611018	FEN1	-0.56541
11704	0.000946032	OASL	-0.564921
2930	0.041291	PLSCR1	-0.564156
6110	0.0105727	GSKIP	-0.563123
1637	0.021499	SLC30A7	-0.563113
11345	0.00189906	FAM83D	-0.562459
657	0.000247765	PSMD1	-0.562148
5390	0.0372773	CMSS1	-0.562145
766	0.0134314	ATP6V1F	-0.561598
551	0.00442191	PSMD2	-0.561546
3789	0.0210925	SPG21	-0.560779
6810	0.0101569	TRIB3	-0.560537
10849	0.000884249	TRIP13	-0.560324
3097	0.0325185	HMGB3	-0.560215
6728	0.00829326	RP11.295G20.2	-0.558848
64	0.0150451	CLTC	-0.557371
10219	0.00520935	KIF4A	-0.557302
7067	0.0238488	NPM3	-0.555269
86	0.00664234	HSP90B1	-0.555141
3554	0.0173089	MRPS14	-0.553645
1415	0.0272194	HSPH1	-0.553633
8246	0.00399226	RP4.597J3.1	-0.553081
4858	0.00117603	HOXB.AS1	-0.551334
5797	0.037667	TPX2	-0.549774
12557	0.00327321	VNN2	-0.548951
7235	0.00427112	ALG6	-0.547793
1927	0.00716078	SNU13	-0.547425
6501	0.0124761	PHLDA2	-0.546448
2752	0.00684315	NT5C3A	-0.545748
6564	0.00167101	EZH2	-0.544209
2806	0.0231307	NUTF2	-0.54269
4954	0.0401445	TMEM97	-0.542643
6202	0.0234284	ARHGAP27	-0.542011
1546	0.00890077	RCC2	-0.540692
2091	0.0334575	APOL6	-0.538725
3338	0.0392325	SLC7A5	-0.538409
5126	0.0348581	RP11.159D12.8	-0.538213
742	0.0294123	ERGIC2	-0.538131
2265	0.0439575	DNAJB11	-0.537586
4978	0.0427723	TP53INP2	-0.537544
9108	0.0404166	CD109	-0.537503
14508	0.0228875	MUC5AC	-0.536771
6623	0.0126548	GTF2H3	-0.536003
6351	0.0179446	MGAT2	-0.535111
3796	0.0218927	ELMO2	-0.535067
7196	0.000781168	TIMELESS	-0.534693
2903	0.0218927	COX17	-0.534448
6531	0.012523	PAK1IP1	-0.533783
3439	0.0148986	HMGCS1	-0.532929
9013	0.0248337	PCTP	-0.531417
4399	0.0155975	ZNRF1	-0.531148
1864	0.0424954	SMIM19	-0.530013
2653	0.037462	TRIM37	-0.529771
6172	0.0115062	PATL1	-0.529683
4826	0.0296889	PHACTR2	-0.528272
7747	0.0342109	HOXB7	-0.528202
4649	0.0169972	TMEM65	-0.527603
8426	0.0132924	NXPH4	-0.527308
2706	0.0134802	UBE2F	-0.527153
5033	0.0249088	PIGP	-0.527047
4004	0.0235275	SYNGAP1	-0.523246
988	0.0294123	ATP5J	-0.523033
6632	0.0394316	MZT1	-0.522262
6464	0.00816735	SEC61A2	-0.521252
4187	0.0462885	NUDT9	-0.521101
1065	0.0427723	SURF4	-0.520231
4392	0.0341742	RAB9A	-0.5202
11966	0.0102699	LA16c.380H5.3	-0.519285
4682	0.0372618	PSME2P6	-0.519154
11383	0.00403776	VASH2	-0.518896
2416	0.0274816	NENF	-0.518014
2076	0.0122453	SHFM1	-0.517447
5734	0.0151721	IMPA1	-0.516754
9618	0.00441526	CDCA5	-0.516705
6261	0.0263566	KDM2B	-0.515961
3763	0.0353623	RHOV	-0.515915
7393	0.021499	NRAS	-0.515848
6698	0.00488275	KCTD15	-0.514033
7078	0.0051726	PARP10	-0.513105
1302	0.0108643	PABPC3	-0.512905
3183	0.0348641	CCT8	-0.510867
1877	0.0248337	UGGT1	-0.510412
10432	0.00277805	ALDOC	-0.509678
509	0.00625216	RP11.144L1.8	-0.509599
2622	0.0037926	PDHA1	-0.509466
2601	0.0243978	MFSD6	-0.508722
6825	0.028652	SPAG1	-0.507494
908	0.00809937	COPB1	-0.507263
6266	0.0152136	METAP2	-0.506545
214	0.0225775	TSPAN13	-0.505794
5716	0.00782661	GOLGA5	-0.505197
2269	0.00442191	PPA1	-0.505062
3851	0.0339707	CASP8	-0.503763
7519	0.0361518	RP11.140K17.3	-0.50351
8834	0.00520935	LIMD2	-0.503165
7457	0.0194874	KDELR3	-0.502404
2170	0.0315574	ZMPSTE24	-0.501638
7151	0.0336639	RP11.196G18.22	-0.498856
4651	0.0328305	USP38	-0.497012
1974	0.0297545	SLC7A8	-0.496251
3011	0.021499	TUBB2A	-0.495613
5306	0.041291	RHOD	-0.495194
5201	0.0463094	RAD51C	-0.495122
2474	0.00813381	ATG101	-0.49381
1036	0.0257076	ATP2A2	-0.493398
2034	0.0293507	IGF2R	-0.493368
10294	0.00145997	TROAP	-0.492763
10009	0.000436911	MFAP3L	-0.491507
14987	0.0248337	NPW	-0.491323
8795	0.00157316	BCYRN1	-0.490518
2397	0.0207864	CBX4	-0.490341
10735	0.0152077	PP14571	-0.490306
9432	0.015851	KMO	-0.490078
4484	0.047233	TIMM17B	-0.489252
10481	0.00223901	HOXC.AS3	-0.489112
392	0.02976	SSR1	-0.489084
1087	0.030734	IER5L	-0.489015
3637	0.0252291	LFNG	-0.488309
9268	0.0229437	SP140L	-0.488092
5422	0.047233	GNB4	-0.487023
2578	0.0491896	LRRC59	-0.486874
10808	0.0421731	FOXD3.AS1	-0.486737
10745	0.000128472	ATP6V0A4	-0.485022
10080	0.0189428	HERC6	-0.484892
1501	0.0361518	IPO9	-0.483781
4033	0.0268416	ZNF282	-0.483564
3326	0.0407667	DECR2	-0.483481
10228	0.0131054	MT1H	-0.483229
14016	0.000314053	PYDC1	-0.482871
1301	0.0390098	GCN1	-0.481305
2849	0.037462	RUSC1	-0.481249
3201	0.0448685	STK3	-0.479646
8307	0.0401445	POLA1	-0.479588
5474	0.00482558	NDUFB3	-0.479447
5760	0.0424954	OSBPL11	-0.478957
4000	0.0264547	RP1.212G6.4	-0.478724
5467	0.0296358	MMAB	-0.476514
7174	0.0039536	KIF21A	-0.47637
292	0.0037926	GUK1	-0.476118
7651	0.0369535	GINS2	-0.475834
4337	0.0339707	TMC6	-0.47579
12019	0.0037926	SOX18	-0.473913
828	0.00741325	ESRP1	-0.473704
1601	0.00865202	NDUFS6	-0.473703
9350	0.00888729	ATP2A3	-0.473675
4953	0.0137222	GTPBP2	-0.472351
399	0.0348868	HSP90B2P	-0.471865
1879	0.0229437	DNAJA2	-0.471612
1823	0.0416074	GPI	-0.471013
10909	0.0376784	GPC3	-0.47088
7648	0.0400513	FOXO6	-0.470633
13836	0.00039545	CKAP2L	-0.469529
1300	0.0157577	C14orf2	-0.469368
4569	0.0424954	ZNRF3	-0.467375
2874	0.0471309	ASCC3	-0.465708
7877	0.0116393	BARD1	-0.465107
3976	0.02919	WARS	-0.46508
7874	0.037667	HCP5	-0.464437
8710	0.0309451	ISG20	-0.463894
5156	0.02346	NQO2	-0.463427
7624	0.0296358	VANGL1	-0.463417
5841	0.0413589	GTF3C6	-0.462579
12364	0.0201964	GP2	-0.462475
8494	0.0151863	NEMP1	-0.460524
14310	0.00674544	CRISP3	-0.459953
1370	0.0390667	SAR1B	-0.459627
876	0.028652	HSPB1	-0.457402
286	0.00063525	ADAR	-0.457269
13467	0.00490198	MT1A	-0.457215
9962	0.00598021	CEP55	-0.457159
2646	0.0125391	SLC30A9	-0.457117
4999	0.0471309	KNOP1	-0.456617
13959	0.025071	CRYM	-0.455854
9569	0.0217545	NUF2	-0.455544
11551	0.0100009	HIST1H3H	-0.455544
66	0.0037926	CALR	-0.453629
13728	0.00351117	GRB14	-0.453377
1816	0.0347847	MGST3	-0.452041
6611	0.0163049	CCDC167	-0.451923
4277	0.034775	ZBTB33	-0.451279
10111	0.0413932	RIMS1	-0.451056
33	0.00674544	CTC.425F1.4	-0.448836
13572	0.0081862	TH	-0.447874
3093	0.0339535	SLC35C2	-0.447621
9508	0.0396555	MX2	-0.44546
140	0.00112804	TAPBP	-0.445205
386	0.0468661	RPN1	-0.445163
4985	0.0132924	VSIG10	-0.444669
9106	0.0340491	DUSP28	-0.444594
963	0.045981	TOR1AIP2	-0.44442
4823	0.0398128	LNX2	-0.443981
6294	0.0371228	STARD3NL	-0.443857
7240	0.00867936	TMEM70	-0.443786
2491	0.0436232	SNRPB	-0.443436
10112	0.024049	C4orf33	-0.443317
680	0.0470377	CPNE3	-0.443215
1593	0.0208829	EIF2S2	-0.443154
8466	0.0320663	PRR11	-0.44248
2773	0.0331244	COX5B	-0.441606
1928	0.0410197	MRPS21	-0.441027
654	0.0268416	IDI1	-0.440588
7113	0.0481607	NADK	-0.440453
2756	0.0043562	VKORC1	-0.439781
861	0.0141806	SEC11C	-0.438801
3986	0.038205	CRELD2	-0.438568
9616	0.0372618	CHAF1B	-0.437824
10711	0.037667	RP11.526I2.5	-0.437756
10888	0.036496	RAMP1	-0.437661
4005	0.0283884	DCAF13	-0.436941
553	0.00225463	ATP5C1	-0.435928
10720	0.00126252	NTHL1	-0.435665
9243	0.0423397	GLRX	-0.435557
1623	0.0150451	TCP1	-0.434435
1137	0.0154455	RAB21	-0.433714
6557	0.0296358	TNIK	-0.433557
6156	0.0395046	NSDHL	-0.433444
9515	0.030734	CENPL	-0.433409
38	0.00658475	CFL1	-0.433241
11197	0.0117449	TMPRSS3	-0.431019
10429	0.0067297	ANLN	-0.430287
147	0.0229437	DSP	-0.429362
9655	0.0348034	RACGAP1	-0.427455
9716	0.0130025	AURKA	-0.426761
15225	0.000972345	MYCN	-0.42661
6794	0.0126593	SLC10A3	-0.42608
12317	0.00676547	BRIP1	-0.426039
9043	0.0382844	KNTC1	-0.425631
8083	0.0162528	SLC35C1	-0.425317
12528	0.00330966	SRPK3	-0.425287
13013	0.00298548	MCM10	-0.424317
1365	0.0161714	RAB5A	-0.423828
12842	0.00682451	KLHDC9	-0.422612
13046	0.00787017	HAGLR	-0.422335
5612	0.0391443	RNF34	-0.421754
7114	0.041291	RAD9A	-0.421526
8863	0.0220637	HIST1H4H	-0.421048
9607	0.0358082	COL5A2	-0.419957
10500	0.021499	RNFT2	-0.418549
11880	0.0028598	GAS2L3	-0.417571
9967	0.0398128	NCAPG	-0.416826
7006	0.0217846	PLOD2	-0.416582
10561	0.039432	RP11.101E13.5	-0.4163
10636	0.0493757	FAM111B	-0.416114
13570	0.00455973	ENPP3	-0.415477
130	0.0190638	HSP90AA2P	-0.41443
12597	0.00304828	PTTG2	-0.413781
12379	0.000498352	TRIM59	-0.412714
4309	0.038205	CTAGE5	-0.411896
1032	0.0440504	DENR	-0.410493
9522	0.011051	E2F1	-0.410243
10920	0.0194788	GINS4	-0.410226
13146	0.0196846	CCDC162P	-0.41013
11668	0.0340491	C2CD4B	-0.409599
12773	0.0028598	SLC9A2	-0.409539
12446	0.000714259	B3GNT3	-0.409517
13051	0.00542757	HOXD8	-0.408657
1787	0.0462485	APMAP	-0.408439
7304	0.041291	TBCD	-0.407256
9974	0.0423397	GNAZ	-0.405991
11215	0.0486304	ARHGAP11A	-0.405817
2340	0.0406931	CHMP1A	-0.405475
7684	0.0208366	DOT1L	-0.405344
9728	0.0285697	HES6	-0.404861
12307	0.00867936	PRIM2	-0.404593
11625	0.0135843	RP11.380L11.4	-0.404471
2392	0.037667	BLOC1S1	-0.404464
898	0.0400513	EIF2S2P4	-0.404298
1956	0.0339535	CHMP2A	-0.403743
13137	0.0267688	MT.TI	-0.403316
7921	0.0456864	CERCAM	-0.403281
9140	0.0496963	TRIM21	-0.402667
8293	0.0320663	VANGL2	-0.402484
1151	0.0189912	SELENOT	-0.402169
2082	0.00676547	HSP90AB3P	-0.401991
12393	0.0296889	KIF15	-0.401205
13272	0.0252401	RAD54B	-0.399033
9562	0.0423397	DGAT2	-0.398736
10764	0.0424954	HIST1H2BC	-0.398727
13496	0.00455973	UNC5A	-0.398347
13647	0.0182517	FA2H	-0.398132
3464	0.0117449	HMGN1	-0.39721
7123	0.0220507	MCMBP	-0.39673
11512	0.0170783	BRCA2	-0.396713
11906	0.00258477	PDSS1	-0.39535
10069	0.0103586	PLK1	-0.394957
998	0.02931	ERGIC3	-0.394298
7070	0.0122217	AGPAT2	-0.392394
11983	0.0263566	B3GALT5	-0.39169
8119	0.0328305	SMIM13	-0.391628
35	0.0339535	MTRNR2L1	-0.391566
2462	0.0272194	SLIRP	-0.391406
6260	0.0422028	CACNB3	-0.390142
6850	0.0413066	LIMK1	-0.390024
226	0.0133644	ARPC2	-0.389795
9044	0.0434844	ZNF710	-0.387775
16445	0.0264547	TFF2	-0.38727
4196	0.0442695	YIPF3	-0.386644
12173	0.00682451	COCH	-0.385535
1606	0.0264547	FGD5.AS1	-0.385142
6354	0.0319932	BCAR1	-0.384199
13263	0.0081862	LRRC10B	-0.384125
13173	0.0295597	ISG15	-0.383651
713	0.039432	GPAA1	-0.383639
10655	0.0258937	PLCB4	-0.382677
633	0.0121511	KDM2A	-0.382337
481	0.031775	RALY	-0.381192
5822	0.0270708	NMI	-0.38109
10876	0.0401776	SPDL1	-0.379982
10026	0.0496963	FUT11	-0.379326
9700	0.0340491	GALNT18	-0.379148
7970	0.0421731	CCDC59	-0.375883
13127	0.0348034	FAM178B	-0.375095
11594	0.0341742	PRR29	-0.374452
1353	0.027302	COX4I1	-0.372708
8388	0.0380178	RECQL4	-0.371971
12873	0.0100639	ESPL1	-0.370799
611	0.0353623	UBAP2L	-0.370688
10562	0.0231419	SLC16A3	-0.368457
3793	0.0461653	SLC25A1	-0.367749
13590	0.0123742	BATF2	-0.366197
8055	0.0379026	LCLAT1	-0.366146
502	0.0205833	TMEM165	-0.365727
8829	0.0213854	DPP3	-0.364487
162	0.026295	RPN2	-0.363621
8592	0.0361518	TIMM10	-0.36358
8141	0.017332	TSC2	-0.362708
13145	0.0199067	RP11.620J15.3	-0.361455
6514	0.0401776	GTSE1	-0.360855
11500	0.0241775	CENPW	-0.360463
10718	0.0268416	IQGAP3	-0.359376
10387	0.0115062	RHOF	-0.359136
498	0.00983073	TFG	-0.358297
11537	0.0370299	CCNE2	-0.358237
11403	0.0254449	RP11.458J1.1	-0.355812
11360	0.0408952	HJURP	-0.355337
302	0.0422987	RAB2A	-0.355301
12251	0.0158592	TINCR	-0.355293
11204	0.0406931	ZBTB39	-0.355073
676	0.0224764	CD63	-0.35331
10746	0.0446544	DNA2	-0.352855
9166	0.0477414	BMP4	-0.350993
15133	0.00398827	SLC12A1	-0.350133
14594	0.0183388	RP11.358L22.2	-0.349521
11713	0.0448685	MUM1L1	-0.347329
5950	0.0492582	RABAC1	-0.346161
2605	0.0458578	SEC13	-0.345847
13760	0.0285697	IQCD	-0.34409
13891	0.0103586	EXO1	-0.341335
244	0.0121593	ATP5B	-0.341132
9706	0.0487092	KIAA0101	-0.340546
14026	0.00461199	PADI3	-0.337759
12514	0.0248337	HMMR	-0.334691
14264	0.0043562	KAZALD1	-0.334035
674	0.0241061	RP11.777B9.5	-0.333659
16395	0.0424954	HOXB.AS3	-0.333351
12032	0.0382844	SNHG18	-0.332921
10741	0.0367888	RNASEH2C	-0.332483
10225	0.0483107	CTC.278L1.1	-0.332412
14648	0.016133	RP4.704D23.1	-0.329902
14260	0.0176782	MKI67P1	-0.329647
12777	0.0151721	LINC01348	-0.32804
9280	0.0303371	TRIM46	-0.326823
10168	0.018011	LRRC37A3	-0.326696
12172	0.0396555	C17orf67	-0.326575
11307	0.0477594	RFC3	-0.326288
12015	0.0363531	RMI2	-0.324821
13596	0.00890077	MIR181A1HG	-0.324502
14578	0.00259569	STARD4	-0.324295
15859	0.00484608	VNN3	-0.323824
11384	0.0421719	CHRD	-0.323509
12381	0.0204241	CENPA	-0.322976
11256	0.0176593	CHEK1	-0.321569
12091	0.00741325	MIR9.3HG	-0.321322
8719	0.0363531	RP11.483F11.7	-0.321245
13497	0.0151162	SLC2A6	-0.32056
13229	0.0400294	C1QTNF1	-0.320085
11353	0.037667	TNNT1	-0.318587
781	0.0219548	ATP5EP2	-0.317412
5559	0.0231307	MTSS1L	-0.315742
137	0.0108643	GNB1	-0.315391
1735	0.0285697	RP4.641G12.3	-0.315261
14787	0.0162528	PKNOX2	-0.315205
7600	0.0442688	USP6NL	-0.313042
7801	0.0496182	CEACAM1	-0.310437
13132	0.0260429	PLCH1	-0.30984
7334	0.039366	PPP1R9B	-0.304672
11776	0.041291	HOXB4	-0.302314
9210	0.0482935	PANX1	-0.30046
9888	0.024049	RP1.72A23.3	-0.298416
15488	0.037667	BPIFB2	-0.297413
14467	0.0048234	IL4I1	-0.296957
10229	0.0479152	MISP	-0.296139
14130	0.0129366	ORC1	-0.295445
8435	0.0463822	PLEKHO1	-0.295239
13481	0.0462885	CXCL11	-0.294606
6289	0.0042844	CPNE1	-0.294056
13123	0.0442695	PRRX2	-0.293459
62	0.0401445	TMBIM6	-0.288006
14351	0.00386016	C16orf59	-0.287839
14984	0.0325641	CTB.58E17.5	-0.287837
13474	0.0296358	DEPDC1	-0.286455
13478	0.0303371	NOXO1	-0.286247
12940	0.0222373	LRRN2	-0.285458
15141	0.0493757	C4orf19	-0.284021
13954	0.0101453	SLC43A1	-0.281045
12955	0.00606496	PIF1	-0.27852
7798	0.0243978	FLYWCH2	-0.276418
14202	0.0217846	VGF	-0.276299
13653	0.0264547	FANCI	-0.27298
1793	0.0421731	PRPF19	-0.270906
14514	0.0481607	HIST1H2AG	-0.269485
12943	0.0264547	GUCY1B2	-0.26804
15264	0.0241841	HOXC12	-0.264895
16254	0.037667	KREMEN2	-0.263412
7734	0.0423397	HIP1R	-0.263292
14205	0.0424954	FAM92A	-0.25668
16309	0.0443285	OIP5	-0.256629
16218	0.02976	RP11.164H5.1	-0.254426
15119	0.047233	CCL20	-0.251933
16545	0.0448685	PPP1R1C	-0.242368
16560	0.0108643	SH2D2A	-0.239401
8351	0.0241775	HPCAL1	-0.238709
16085	0.00537548	NEIL3	-0.23819
11351	0.022963	RNF208	-0.237452
16897	0.0107826	NKX1.2	-0.236624
15362	0.0269098	C17orf82	-0.235665
15673	0.0243978	RP11.350N15.5	-0.235468
14150	0.0241775	XRCC3	-0.231989
11026	0.030734	RP11.478H16.1	-0.230626
16380	0.0114483	PYCARD.AS1	-0.222151
16072	0.0296358	SVOPL	-0.216281
16033	0.0455178	PCDHB13	-0.213966
14937	0.0208366	AC002076.10	-0.207937
16400	0.0213854	LGALS9C	-0.18735
16901	0.0151721	RP11.305L7.7	-0.184719
16487	0.0218927	RP11.643G16.4	-0.184676
16601	0.0481607	EPHA1.AS1	-0.181219
7701	0.036496	AC137932.4	0.171144
14419	0.0382844	NCAM1	0.214904
5235	0.0132924	RP11.115L11.1	0.24006
129	0.0348034	CTNNB1	0.268014
15218	0.0402734	BTNL9	0.27024
10823	0.0348034	LMNTD2	0.274175
14620	0.0421731	RP4.575N6.2	0.274953
6864	0.00813381	PTOV1	0.284509
102	0.0376943	AES	0.288647
13019	0.0293507	MAPK11	0.29013
12490	0.0303371	NCMAP	0.291244
14962	0.043101	IGSF1	0.292273
10520	0.035886	OSR1	0.293566
378	0.0327258	MGEA5	0.296922
110	0.0250976	RPL34	0.304424
13585	0.0488612	TPT1P9	0.305015
14139	0.0254939	EPHB6	0.306676
9702	0.0382844	IRF3	0.309544
49	0.0196846	DDX17	0.311185
503	0.00019621	EEF2	0.314231
13766	0.0361518	HOXC.AS1	0.314315
14169	0.0376784	TTC34	0.317375
10814	0.0263845	APOBEC3C	0.317727
11528	0.0334575	FCGRT	0.323708
180	0.047233	TFAP2A	0.324844
3207	0.0153706	RP11.36C20.1	0.32631
124	0.0319538	LUC7L3	0.327177
10658	0.0263566	MIA	0.333813
2056	0.0201825	RPL13AP5	0.33646
6328	0.047233	PELI1	0.336774
19	0.0264547	RP11.832N8.1	0.340842
894	0.0303371	AC144530.1	0.341108
11975	0.0401445	PLPPR3	0.341711
11093	0.0216136	ADAMTS5	0.345822
13556	0.0358554	PELI2	0.348491
719	0.0382844	SNRNP70	0.352314
314	0.0213854	SERINC1	0.353808
768	0.0188597	RP11.408P14.1	0.354135
10569	0.0473389	SOX10	0.354762
13340	0.012546	GRIA4	0.356649
13680	0.0293507	RP11.112J3.16	0.358912
10095	0.0116393	ID4	0.366525
12452	0.00663598	MME	0.367904
258	0.0110237	ARID1A	0.36849
9165	0.0272194	CTD.2576F9.1	0.370331
6815	0.0245766	CDK6	0.371861
1325	0.0274816	RBMX	0.376237
384	0.0241775	RP11.332E4.1	0.378917
82	0.0187307	RPL37AP1	0.379218
94	0.00299506	SFPQ	0.3794
10307	0.0487092	CECR2	0.38033
382	0.0081862	RPL26P6	0.381204
2626	0.0216136	CTB.89H12.4	0.381974
1149	0.0296816	NELFCD	0.382079
1107	0.0296358	LENG8	0.385045
1117	0.0348909	G3BP1	0.385755
10494	0.0150451	ALDH1A3	0.395116
9103	0.0421731	C1orf54	0.395129
11195	0.0175643	RP11.864G5.1	0.396413
3814	0.0305388	PHLDB1	0.396495
449	0.0117449	CTB.33G10.1	0.398582
4710	0.0348868	TAZ	0.399053
9361	0.0212245	AVIL	0.399712
12968	0.00258477	CCDC144CP	0.400254
190	0.00249772	RPL18P13	0.40248
2213	0.0496182	MTR	0.406381
12627	0.0144713	ZNF135	0.407792
218	0.0119749	RPL10P9	0.409003
14276	0.0185827	OPRPN	0.409304
7161	0.0359868	RASSF7	0.410595
968	0.019686	ERBIN	0.412537
339	0.02976	SARAF	0.412619
478	0.011616	ZFAS1	0.413094
8952	0.0497317	SNORD89	0.413986
7713	0.0379204	WDR44	0.416937
427	0.00690514	AFF4	0.419731
513	0.0353623	FAU	0.421218
1854	0.0395266	GABARAPL1	0.422489
10841	0.0285697	TMEM91	0.423405
113	0.0219548	RPS14	0.427133
8095	0.0448685	SAMD1	0.427237
335	0.00484608	RP11.771F20.1	0.428983
8080	0.018011	ISLR	0.430657
883	0.00441526	RPL13AP3	0.431301
791	0.0498249	PRPF38B	0.432259
832	0.0423397	HNRNPH2	0.435149
8973	0.0442688	SATB1	0.43618
1254	0.02976	MIB1	0.437737
1212	0.0298108	MAP4	0.437794
437	0.0348868	RERE	0.438451
595	0.0109734	NKTR	0.439066
8171	0.0222373	ZNF462	0.440306
404	0.0371228	BHLHE40	0.442525
11240	0.00365334	ALOX12P2	0.444415
11981	0.0150453	ZDHHC2	0.447025
1629	0.0370299	EPM2AIP1	0.450725
13499	0.0102088	SMR3B	0.451432
163	0.015851	RPL26P37	0.455622
10138	0.0448685	GID4	0.456143
2058	0.0136243	PNRC1	0.458078
11507	0.0424954	SIGLEC15	0.459216
2970	0.0402734	CSNK1G3	0.459931
1437	0.0260429	LSM14B	0.460764
7489	0.0379204	RASD1	0.46206
454	0.00690514	ANKRD12	0.464427
6019	0.0406995	CCNDBP1	0.465393
12135	0.0164991	SOCS2.AS1	0.466333
6124	0.0417149	RPL3P2	0.468405
3350	0.0269098	MIR24.2	0.469409
3520	0.0424954	NR3C1	0.4726
9980	0.0176593	RPL12P4	0.475323
8377	0.041291	STAC2	0.475399
6476	0.035886	CEP57	0.476163
7322	0.0164991	RBFA	0.477518
5161	0.0339552	SC5D	0.478737
36	0.00259569	RP11.466H18.1	0.479569
7267	0.0436232	CCND2	0.480251
1983	0.0178855	PATJ	0.480621
11052	0.00888729	AK5	0.482454
6762	0.0273314	DCP2	0.48443
11822	0.0370299	SOCS2	0.487726
10890	0.0363531	LUM	0.490381
6532	0.0356159	CABLES1	0.490706
9056	0.0151721	ZNF608	0.491343
9621	0.0248337	RP11.902B17.1	0.492172
11338	0.0162528	CTD.2012K14.6	0.492267
4927	0.00938279	CFD	0.496686
12204	0.00614217	DSEL	0.497931
8958	0.0254939	FAM20C	0.499926
11166	0.0401776	PPP4R1L	0.501676
11222	0.009585	HCG11	0.505981
3187	0.0191572	RGL3	0.507187
6554	0.0342332	HSF4	0.508653
8784	0.00442191	GRIK3	0.511198
1069	0.0284697	FOSL2	0.511713
3658	0.0164991	RP11.532F12.5	0.511901
723	0.0303371	RP11.791G16.2	0.5129
1494	0.0462485	CEP95	0.515009
2718	0.0288278	CPEB2	0.515527
9922	0.00624655	ZBTB16	0.516187
3471	0.0241775	GLTSCR2	0.516263
3643	0.0192892	PGPEP1	0.516313
9720	0.0245342	GLRB	0.52074
5066	0.0433075	FZD3	0.52123
4744	0.0252401	SHPRH	0.525895
5627	0.0352043	THRB	0.526984
3904	0.0348034	SNHG19	0.528829
2829	0.00359785	ZNF638	0.53065
387	0.0370299	JUNB	0.537756
13099	0.00132367	DPY19L2P4	0.538149
13400	0.0270986	HAR1A.1	0.541496
8903	0.00359785	ZNF134	0.544849
8399	0.0102088	CTD.2562J17.6	0.548236
13045	0.0328305	FABP3	0.552422
9015	0.00928532	DBP	0.553744
683	0.00167944	CTC.444N24.11	0.553815
1346	0.0017418	CTC.451P13.1	0.556467
1363	0.0203209	RSRP1	0.557001
377	0.0037926	LPP	0.561048
7460	0.00874264	NTRK2	0.562079
1270	0.0208366	MAGI1	0.56223
4892	0.0248337	KRT17	0.562589
177	0.0150451	CD44	0.572593
4746	0.0384815	BARX2	0.573719
783	0.00273088	RPL14P1	0.574998
3725	0.0262165	UPF3B	0.575156
7000	0.0497317	C16orf45	0.577047
5831	0.0437293	KLK5	0.583239
6723	0.0037926	EGR2	0.587198
2679	0.045909	GOLGA8A	0.588602
3082	0.0341742	MAN2A1	0.59322
185	0.0348034	RPL39	0.595381
106	0.000714132	RPS21P4	0.598033
992	0.0081862	SRI	0.598276
5391	0.0116393	ZNF516	0.600881
12487	0.00398827	CYP4F22	0.601133
6997	0.0274816	MARVELD1	0.603298
1503	0.00718956	NEDD4L	0.608606
2658	0.0123742	ARHGEF10L	0.613723
6513	0.00578086	CTD.3184A7.4	0.613969
160	0.038147	RPS4X	0.616254
945	0.0331	ECE1	0.616292
9369	0.00718956	TM4SF1.AS1	0.625575
2052	0.0182079	ZBTB4	0.627394
4558	0.0216136	KCNMA1	0.630462
1667	0.0132245	YBX3	0.633022
12952	0.0151643	TPSAB1	0.64574
4508	0.0231307	ZSCAN18	0.647032
491	0.0383741	ZFP36	0.647384
1261	0.0028598	MXI1	0.649956
4361	0.00173548	MIRLET7BHG	0.654715
1971	0.0190638	SAA1	0.666367
629	0.0176011	NFIB	0.66957
1189	0.0191572	MYB	0.67029
7488	0.00305877	ANKH	0.670401
2954	1.73931e-05	RPL13A	0.673285
3934	0.0158634	PDK4	0.676176
7369	0.00259569	CD302	0.68404
4972	0.00258477	HKR1	0.687174
1075	0.00259569	ECHDC2	0.691244
6241	0.00663598	PODXL	0.692952
2	5.20415e-05	MALAT1	0.693606
1542	0.0138569	ZBTB44	0.701875
3711	0.000714132	RPS3AP26	0.702651
1314	0.0423397	SLC7A2	0.727403
665	0.0274816	SYTL2	0.73006
7896	0.00159055	SCD5	0.740598
5827	0.00411961	PBX3	0.744754
29	0.0221015	TM4SF1	0.745672
1529	0.00614217	BCL2	0.754017
8752	0.0487598	JCHAIN	0.757853
3932	0.000371148	TSHZ2	0.761162
2803	0.0140478	SEC14L2	0.774332
1374	0.00177816	LDLRAD4	0.774752
312	0.000272558	SRSF5	0.784293
3027	0.0144713	SYNM	0.789613
4413	1.55735e-06	ZNF580	0.790966
4160	0.0030811	IL20RA	0.803764
4020	0.000247765	FBXL17	0.804838
4822	0.00232835	SNORD116	0.806893
2807	0.00200384	ENTPD5	0.81702
70	0.00841536	TXNIP	0.832134
8848	0.034775	TAT	0.85607
26	7.63536e-05	ZFP36L1	0.858362
220	0.000972345	LINC00993	0.868755
144	0.000977976	APLP2	0.873626
1498	0.000926713	TTC19	0.874545
2834	0.0114134	SFRP1	0.877101
6165	0.00259569	TM4SF18	0.887098
9842	0.000436911	NHS	0.942219
1140	8.94038e-07	INPP4B	1.01953
2407	0.00282251	PTN	1.03915
576	0.000314053	DUSP1	1.10966
256	0.00172599	FOS	1.16823
429	0.00156365	EGR1	1.17163
926	0.0229488	IGKC	1.92594

## Sheet: GSEA analysis
GSEA results for up-regulated genes in DCIS_amp vs. DCIS_noamp
Overlap Results
Collection(s):	H
# overlaps shown:	10
# genesets in collections:	50
# genes in comparison (n):	633
# genes in universe (N):	40071
Gene Set Name	# Genes in Gene Set (K)	Description	# Genes in Overlap (k)	k/K	p-value	FDR q-value
HALLMARK_INTERFERON_ALPHA_RESPONSE	97	Genes up-regulated in response to alpha interferon proteins.	34	0.3505	4.15e-38	2.07e-36
HALLMARK_INTERFERON_GAMMA_RESPONSE	200	Genes up-regulated in response to IFNG [GeneID=3458].	41	0.205	1.69e-34	4.23e-33
HALLMARK_G2M_CHECKPOINT	200	Genes involved in the G2/M checkpoint, as in progression through the cell division cycle.	33	0.165	8.08e-24	1.35e-22
HALLMARK_E2F_TARGETS	200	Genes encoding cell cycle related targets of E2F transcription factors.	31	0.155	1.29e-21	1.61e-20
HALLMARK_MTORC1_SIGNALING	200	Genes up-regulated through activation of mTORC1 complex.	27	0.135	2.04e-17	2.04e-16
HALLMARK_MITOTIC_SPINDLE	199	Genes important for mitotic spindle assembly.	22	0.1106	1.21e-12	1.01e-11
HALLMARK_OXIDATIVE_PHOSPHORYLATION	200	Genes encoding proteins involved in oxidative phosphorylation.	20	0.1	8e-11	5.71e-10
HALLMARK_ESTROGEN_RESPONSE_LATE	200	Genes defining late response to estrogen.	18	0.09	3.84e-09	2.4e-08
HALLMARK_GLYCOLYSIS	200	Genes encoding proteins involved in glycolysis and gluconeogenesis.	17	0.085	2.43e-08	1.35e-07
HALLMARK_CHOLESTEROL_HOMEOSTASIS	74	Genes involved in cholesterol homeostasis.	10	0.1351	2.61e-07	1.31e-06
Gene/Gene Set Overlap Matrix
Entrez Gene Id	Gene Symbol	Gene Description	HALLMARK_INTERFERON_ALPHA_RESPONSE	HALLMARK_INTERFERON_GAMMA_RESPONSE	HALLMARK_G2M_CHECKPOINT	HALLMARK_E2F_TARGETS	HALLMARK_MTORC1_SIGNALING	HALLMARK_MITOTIC_SPINDLE	HALLMARK_OXIDATIVE_PHOSPHORYLATION	HALLMARK_ESTROGEN_RESPONSE_LATE	HALLMARK_GLYCOLYSIS	HALLMARK_CHOLESTEROL_HOMEOSTASIS
7453	WARS1	tryptophanyl-tRNA synthetase 1 [Source:HGNC Symbol;Acc:HGNC:12729]	HALLMARK_INTERFERON_ALPHA_RESPONSE	HALLMARK_INTERFERON_GAMMA_RESPONSE			HALLMARK_MTORC1_SIGNALING
3669	ISG20	interferon stimulated exonuclease gene 20 [Source:HGNC Symbol;Acc:HGNC:6130]	HALLMARK_INTERFERON_ALPHA_RESPONSE	HALLMARK_INTERFERON_GAMMA_RESPONSE						HALLMARK_ESTROGEN_RESPONSE_LATE	HALLMARK_GLYCOLYSIS
5359	PLSCR1	phospholipid scramblase 1 [Source:HGNC Symbol;Acc:HGNC:9092]	HALLMARK_INTERFERON_ALPHA_RESPONSE	HALLMARK_INTERFERON_GAMMA_RESPONSE								HALLMARK_CHOLESTEROL_HOMEOSTASIS
9246	UBE2L6	ubiquitin conjugating enzyme E2 L6 [Source:HGNC Symbol;Acc:HGNC:12490]	HALLMARK_INTERFERON_ALPHA_RESPONSE	HALLMARK_INTERFERON_GAMMA_RESPONSE
6890	TAP1	transporter 1	ATP binding cassette subfamily B member [Source:HGNC Symbol;Acc:HGNC:43]	HALLMARK_INTERFERON_ALPHA_RESPONSE	HALLMARK_INTERFERON_GAMMA_RESPONSE
3627	CXCL10	C-X-C motif chemokine ligand 10 [Source:HGNC Symbol;Acc:HGNC:10637]	HALLMARK_INTERFERON_ALPHA_RESPONSE	HALLMARK_INTERFERON_GAMMA_RESPONSE
8767	RIPK2	receptor interacting serine/threonine kinase 2 [Source:HGNC Symbol;Acc:HGNC:10020]	HALLMARK_INTERFERON_ALPHA_RESPONSE	HALLMARK_INTERFERON_GAMMA_RESPONSE
6373	CXCL11	C-X-C motif chemokine ligand 11 [Source:HGNC Symbol;Acc:HGNC:10638]	HALLMARK_INTERFERON_ALPHA_RESPONSE	HALLMARK_INTERFERON_GAMMA_RESPONSE
3433	IFIT2	interferon induced protein with tetratricopeptide repeats 2 [Source:HGNC Symbol;Acc:HGNC:5409]	HALLMARK_INTERFERON_ALPHA_RESPONSE	HALLMARK_INTERFERON_GAMMA_RESPONSE
64135	IFIH1	interferon induced with helicase C domain 1 [Source:HGNC Symbol;Acc:HGNC:18873]	HALLMARK_INTERFERON_ALPHA_RESPONSE	HALLMARK_INTERFERON_GAMMA_RESPONSE
841	CASP8	caspase 8 [Source:HGNC Symbol;Acc:HGNC:1509]	HALLMARK_INTERFERON_ALPHA_RESPONSE	HALLMARK_INTERFERON_GAMMA_RESPONSE
4061	LY6E	lymphocyte antigen 6 family member E [Source:HGNC Symbol;Acc:HGNC:6727]	HALLMARK_INTERFERON_ALPHA_RESPONSE	HALLMARK_INTERFERON_GAMMA_RESPONSE
5610	EIF2AK2	eukaryotic translation initiation factor 2 alpha kinase 2 [Source:HGNC Symbol;Acc:HGNC:9437]	HALLMARK_INTERFERON_ALPHA_RESPONSE	HALLMARK_INTERFERON_GAMMA_RESPONSE
684	BST2	bone marrow stromal cell antigen 2 [Source:HGNC Symbol;Acc:HGNC:1119]	HALLMARK_INTERFERON_ALPHA_RESPONSE	HALLMARK_INTERFERON_GAMMA_RESPONSE
9111	NMI	N-myc and STAT interactor [Source:HGNC Symbol;Acc:HGNC:7854]	HALLMARK_INTERFERON_ALPHA_RESPONSE	HALLMARK_INTERFERON_GAMMA_RESPONSE
567	B2M	beta-2-microglobulin [Source:HGNC Symbol;Acc:HGNC:914]	HALLMARK_INTERFERON_ALPHA_RESPONSE	HALLMARK_INTERFERON_GAMMA_RESPONSE
10964	IFI44L	interferon induced protein 44 like [Source:HGNC Symbol;Acc:HGNC:17817]	HALLMARK_INTERFERON_ALPHA_RESPONSE	HALLMARK_INTERFERON_GAMMA_RESPONSE
4599	MX1	MX dynamin like GTPase 1 [Source:HGNC Symbol;Acc:HGNC:7532]	HALLMARK_INTERFERON_ALPHA_RESPONSE	HALLMARK_INTERFERON_GAMMA_RESPONSE
5696	PSMB8	proteasome 20S subunit beta 8 [Source:HGNC Symbol;Acc:HGNC:9545]	HALLMARK_INTERFERON_ALPHA_RESPONSE	HALLMARK_INTERFERON_GAMMA_RESPONSE
103	ADAR	adenosine deaminase RNA specific [Source:HGNC Symbol;Acc:HGNC:225]	HALLMARK_INTERFERON_ALPHA_RESPONSE	HALLMARK_INTERFERON_GAMMA_RESPONSE
10561	IFI44	interferon induced protein 44 [Source:HGNC Symbol;Acc:HGNC:16938]	HALLMARK_INTERFERON_ALPHA_RESPONSE	HALLMARK_INTERFERON_GAMMA_RESPONSE
116071	BATF2	basic leucine zipper ATF-like transcription factor 2 [Source:HGNC Symbol;Acc:HGNC:25163]	HALLMARK_INTERFERON_ALPHA_RESPONSE	HALLMARK_INTERFERON_GAMMA_RESPONSE
3429	IFI27	interferon alpha inducible protein 27 [Source:HGNC Symbol;Acc:HGNC:5397]	HALLMARK_INTERFERON_ALPHA_RESPONSE	HALLMARK_INTERFERON_GAMMA_RESPONSE
3431	SP110	SP110 nuclear body protein [Source:HGNC Symbol;Acc:HGNC:5401]	HALLMARK_INTERFERON_ALPHA_RESPONSE	HALLMARK_INTERFERON_GAMMA_RESPONSE
3437	IFIT3	interferon induced protein with tetratricopeptide repeats 3 [Source:HGNC Symbol;Acc:HGNC:5411]	HALLMARK_INTERFERON_ALPHA_RESPONSE	HALLMARK_INTERFERON_GAMMA_RESPONSE
3959	LGALS3BP	galectin 3 binding protein [Source:HGNC Symbol;Acc:HGNC:6564]	HALLMARK_INTERFERON_ALPHA_RESPONSE	HALLMARK_INTERFERON_GAMMA_RESPONSE
54625	PARP14	poly(ADP-ribose) polymerase family member 14 [Source:HGNC Symbol;Acc:HGNC:29232]	HALLMARK_INTERFERON_ALPHA_RESPONSE	HALLMARK_INTERFERON_GAMMA_RESPONSE
55008	HERC6	HECT and RLD domain containing E3 ubiquitin protein ligase family member 6 [Source:HGNC Symbol;Acc:HGNC:26072]	HALLMARK_INTERFERON_ALPHA_RESPONSE	HALLMARK_INTERFERON_GAMMA_RESPONSE
55601	DDX60	DExD/H-box helicase 60 [Source:HGNC Symbol;Acc:HGNC:25942]	HALLMARK_INTERFERON_ALPHA_RESPONSE	HALLMARK_INTERFERON_GAMMA_RESPONSE
6737	TRIM21	tripartite motif containing 21 [Source:HGNC Symbol;Acc:HGNC:11312]	HALLMARK_INTERFERON_ALPHA_RESPONSE	HALLMARK_INTERFERON_GAMMA_RESPONSE
8638	OASL	2'-5'-oligoadenylate synthetase like [Source:HGNC Symbol;Acc:HGNC:8090]	HALLMARK_INTERFERON_ALPHA_RESPONSE	HALLMARK_INTERFERON_GAMMA_RESPONSE
9636	ISG15	ISG15 ubiquitin like modifier [Source:HGNC Symbol;Acc:HGNC:4053]	HALLMARK_INTERFERON_ALPHA_RESPONSE	HALLMARK_INTERFERON_GAMMA_RESPONSE
54809	SAMD9	sterile alpha motif domain containing 9 [Source:HGNC Symbol;Acc:HGNC:1348]	HALLMARK_INTERFERON_ALPHA_RESPONSE
83666	PARP9	poly(ADP-ribose) polymerase family member 9 [Source:HGNC Symbol;Acc:HGNC:24118]	HALLMARK_INTERFERON_ALPHA_RESPONSE
5683	PSMA2	proteasome 20S subunit alpha 2 [Source:HGNC Symbol;Acc:HGNC:9531]		HALLMARK_INTERFERON_GAMMA_RESPONSE
8743	TNFSF10	TNF superfamily member 10 [Source:HGNC Symbol;Acc:HGNC:11925]		HALLMARK_INTERFERON_GAMMA_RESPONSE
6892	TAPBP	TAP binding protein [Source:HGNC Symbol;Acc:HGNC:11566]		HALLMARK_INTERFERON_GAMMA_RESPONSE
3434	IFIT1	interferon induced protein with tetratricopeptide repeats 1 [Source:HGNC Symbol;Acc:HGNC:5407]		HALLMARK_INTERFERON_GAMMA_RESPONSE
6772	STAT1	signal transducer and activator of transcription 1 [Source:HGNC Symbol;Acc:HGNC:11362]		HALLMARK_INTERFERON_GAMMA_RESPONSE
4600	MX2	MX dynamin like GTPase 2 [Source:HGNC Symbol;Acc:HGNC:7533]		HALLMARK_INTERFERON_GAMMA_RESPONSE
4939	OAS2	2'-5'-oligoadenylate synthetase 2 [Source:HGNC Symbol;Acc:HGNC:8087]		HALLMARK_INTERFERON_GAMMA_RESPONSE
4940	OAS3	2'-5'-oligoadenylate synthetase 3 [Source:HGNC Symbol;Acc:HGNC:8088]		HALLMARK_INTERFERON_GAMMA_RESPONSE
80830	APOL6	apolipoprotein L6 [Source:HGNC Symbol;Acc:HGNC:14870]		HALLMARK_INTERFERON_GAMMA_RESPONSE
6790	AURKA	aurora kinase A [Source:HGNC Symbol;Acc:HGNC:11393]			HALLMARK_G2M_CHECKPOINT	HALLMARK_E2F_TARGETS	HALLMARK_MTORC1_SIGNALING	HALLMARK_MITOTIC_SPINDLE			HALLMARK_GLYCOLYSIS
5347	PLK1	polo like kinase 1 [Source:HGNC Symbol;Acc:HGNC:9077]			HALLMARK_G2M_CHECKPOINT	HALLMARK_E2F_TARGETS	HALLMARK_MTORC1_SIGNALING	HALLMARK_MITOTIC_SPINDLE
7153	TOP2A	DNA topoisomerase II alpha [Source:HGNC Symbol;Acc:HGNC:11989]			HALLMARK_G2M_CHECKPOINT	HALLMARK_E2F_TARGETS		HALLMARK_MITOTIC_SPINDLE		HALLMARK_ESTROGEN_RESPONSE_LATE
983	CDK1	cyclin dependent kinase 1 [Source:HGNC Symbol;Acc:HGNC:1722]			HALLMARK_G2M_CHECKPOINT	HALLMARK_E2F_TARGETS		HALLMARK_MITOTIC_SPINDLE			HALLMARK_GLYCOLYSIS
24137	KIF4A	kinesin family member 4A [Source:HGNC Symbol;Acc:HGNC:13339]			HALLMARK_G2M_CHECKPOINT	HALLMARK_E2F_TARGETS		HALLMARK_MITOTIC_SPINDLE
29127	RACGAP1	Rac GTPase activating protein 1 [Source:HGNC Symbol;Acc:HGNC:9804]			HALLMARK_G2M_CHECKPOINT	HALLMARK_E2F_TARGETS		HALLMARK_MITOTIC_SPINDLE
675	BRCA2	BRCA2 DNA repair associated [Source:HGNC Symbol;Acc:HGNC:1101]			HALLMARK_G2M_CHECKPOINT	HALLMARK_E2F_TARGETS		HALLMARK_MITOTIC_SPINDLE
9700	ESPL1	extra spindle pole bodies like 1	separase [Source:HGNC Symbol;Acc:HGNC:16856]			HALLMARK_G2M_CHECKPOINT	HALLMARK_E2F_TARGETS		HALLMARK_MITOTIC_SPINDLE
3161	HMMR	hyaluronan mediated motility receptor [Source:HGNC Symbol;Acc:HGNC:5012]			HALLMARK_G2M_CHECKPOINT	HALLMARK_E2F_TARGETS					HALLMARK_GLYCOLYSIS
3015	H2AZ1	H2A.Z variant histone 1 [Source:HGNC Symbol;Acc:HGNC:4741]			HALLMARK_G2M_CHECKPOINT	HALLMARK_E2F_TARGETS
4085	MAD2L1	mitotic arrest deficient 2 like 1 [Source:HGNC Symbol;Acc:HGNC:6763]			HALLMARK_G2M_CHECKPOINT	HALLMARK_E2F_TARGETS
580	BARD1	BRCA1 associated RING domain 1 [Source:HGNC Symbol;Acc:HGNC:952]			HALLMARK_G2M_CHECKPOINT	HALLMARK_E2F_TARGETS
1033	CDKN3	cyclin dependent kinase inhibitor 3 [Source:HGNC Symbol;Acc:HGNC:1791]			HALLMARK_G2M_CHECKPOINT	HALLMARK_E2F_TARGETS
2146	EZH2	enhancer of zeste 2 polycomb repressive complex 2 subunit [Source:HGNC Symbol;Acc:HGNC:3527]			HALLMARK_G2M_CHECKPOINT	HALLMARK_E2F_TARGETS
1111	CHEK1	checkpoint kinase 1 [Source:HGNC Symbol;Acc:HGNC:1925]			HALLMARK_G2M_CHECKPOINT	HALLMARK_E2F_TARGETS
3149	HMGB3	high mobility group box 3 [Source:HGNC Symbol;Acc:HGNC:5004]			HALLMARK_G2M_CHECKPOINT	HALLMARK_E2F_TARGETS
4605	MYBL2	MYB proto-oncogene like 2 [Source:HGNC Symbol;Acc:HGNC:7548]			HALLMARK_G2M_CHECKPOINT	HALLMARK_E2F_TARGETS
5558	PRIM2	DNA primase subunit 2 [Source:HGNC Symbol;Acc:HGNC:9370]			HALLMARK_G2M_CHECKPOINT	HALLMARK_E2F_TARGETS
8140	SLC7A5	solute carrier family 7 member 5 [Source:HGNC Symbol;Acc:HGNC:11063]			HALLMARK_G2M_CHECKPOINT		HALLMARK_MTORC1_SIGNALING			HALLMARK_ESTROGEN_RESPONSE_LATE
22974	TPX2	TPX2 microtubule nucleation factor [Source:HGNC Symbol;Acc:HGNC:1249]			HALLMARK_G2M_CHECKPOINT			HALLMARK_MITOTIC_SPINDLE
56992	KIF15	kinesin family member 15 [Source:HGNC Symbol;Acc:HGNC:17273]			HALLMARK_G2M_CHECKPOINT			HALLMARK_MITOTIC_SPINDLE
9055	PRC1	protein regulator of cytokinesis 1 [Source:HGNC Symbol;Acc:HGNC:9341]			HALLMARK_G2M_CHECKPOINT			HALLMARK_MITOTIC_SPINDLE
9493	KIF23	kinesin family member 23 [Source:HGNC Symbol;Acc:HGNC:6392]			HALLMARK_G2M_CHECKPOINT			HALLMARK_MITOTIC_SPINDLE
595	CCND1	cyclin D1 [Source:HGNC Symbol;Acc:HGNC:1582]			HALLMARK_G2M_CHECKPOINT					HALLMARK_ESTROGEN_RESPONSE_LATE
990	CDC6	cell division cycle 6 [Source:HGNC Symbol;Acc:HGNC:1744]			HALLMARK_G2M_CHECKPOINT					HALLMARK_ESTROGEN_RESPONSE_LATE
51659	GINS2	GINS complex subunit 2 [Source:HGNC Symbol;Acc:HGNC:24575]			HALLMARK_G2M_CHECKPOINT					HALLMARK_ESTROGEN_RESPONSE_LATE
1058	CENPA	centromere protein A [Source:HGNC Symbol;Acc:HGNC:1851]			HALLMARK_G2M_CHECKPOINT						HALLMARK_GLYCOLYSIS
1869	E2F1	E2F transcription factor 1 [Source:HGNC Symbol;Acc:HGNC:3113]			HALLMARK_G2M_CHECKPOINT
10024	TROAP	trophinin associated protein [Source:HGNC Symbol;Acc:HGNC:12327]			HALLMARK_G2M_CHECKPOINT
11065	UBE2C	ubiquitin conjugating enzyme E2 C [Source:HGNC Symbol;Acc:HGNC:15937]			HALLMARK_G2M_CHECKPOINT
3226	HOXC10	homeobox C10 [Source:HGNC Symbol;Acc:HGNC:5122]			HALLMARK_G2M_CHECKPOINT
5119	CHMP1A	charged multivesicular body protein 1A [Source:HGNC Symbol;Acc:HGNC:8740]			HALLMARK_G2M_CHECKPOINT
9156	EXO1	exonuclease 1 [Source:HGNC Symbol;Acc:HGNC:3511]			HALLMARK_G2M_CHECKPOINT
7037	TFRC	transferrin receptor [Source:HGNC Symbol;Acc:HGNC:11763]				HALLMARK_E2F_TARGETS	HALLMARK_MTORC1_SIGNALING
6241	RRM2	ribonucleotide reductase regulatory subunit M2 [Source:HGNC Symbol;Acc:HGNC:10452]				HALLMARK_E2F_TARGETS	HALLMARK_MTORC1_SIGNALING
55635	DEPDC1	DEP domain containing 1 [Source:HGNC Symbol;Acc:HGNC:22949]				HALLMARK_E2F_TARGETS					HALLMARK_GLYCOLYSIS
4830	NME1	NME/NM23 nucleoside diphosphate kinase 1 [Source:HGNC Symbol;Acc:HGNC:7849]				HALLMARK_E2F_TARGETS
5983	RFC3	replication factor C subunit 3 [Source:HGNC Symbol;Acc:HGNC:9971]				HALLMARK_E2F_TARGETS
3148	HMGB2	high mobility group box 2 [Source:HGNC Symbol;Acc:HGNC:5000]				HALLMARK_E2F_TARGETS
5889	RAD51C	RAD51 paralog C [Source:HGNC Symbol;Acc:HGNC:9820]				HALLMARK_E2F_TARGETS
29089	UBE2T	ubiquitin conjugating enzyme E2 T [Source:HGNC Symbol;Acc:HGNC:25009]				HALLMARK_E2F_TARGETS
3070	HELLS	helicase	lymphoid specific [Source:HGNC Symbol;Acc:HGNC:4861]				HALLMARK_E2F_TARGETS
6628	SNRPB	small nuclear ribonucleoprotein polypeptides B and B1 [Source:HGNC Symbol;Acc:HGNC:11153]				HALLMARK_E2F_TARGETS
84296	GINS4	GINS complex subunit 4 [Source:HGNC Symbol;Acc:HGNC:28226]				HALLMARK_E2F_TARGETS
8914	TIMELESS	timeless circadian regulator [Source:HGNC Symbol;Acc:HGNC:11813]				HALLMARK_E2F_TARGETS
9319	TRIP13	thyroid hormone receptor interactor 13 [Source:HGNC Symbol;Acc:HGNC:12307]				HALLMARK_E2F_TARGETS
2821	GPI	glucose-6-phosphate isomerase [Source:HGNC Symbol;Acc:HGNC:4458]					HALLMARK_MTORC1_SIGNALING		HALLMARK_OXIDATIVE_PHOSPHORYLATION
3251	HPRT1	hypoxanthine phosphoribosyltransferase 1 [Source:HGNC Symbol;Acc:HGNC:5157]					HALLMARK_MTORC1_SIGNALING			HALLMARK_ESTROGEN_RESPONSE_LATE
2745	GLRX	glutaredoxin [Source:HGNC Symbol;Acc:HGNC:4330]					HALLMARK_MTORC1_SIGNALING				HALLMARK_GLYCOLYSIS
5352	PLOD2	procollagen-lysine	2-oxoglutarate 5-dioxygenase 2 [Source:HGNC Symbol;Acc:HGNC:9082]					HALLMARK_MTORC1_SIGNALING				HALLMARK_GLYCOLYSIS
57761	TRIB3	tribbles pseudokinase 3 [Source:HGNC Symbol;Acc:HGNC:16228]					HALLMARK_MTORC1_SIGNALING					HALLMARK_CHOLESTEROL_HOMEOSTASIS
3422	IDI1	isopentenyl-diphosphate delta isomerase 1 [Source:HGNC Symbol;Acc:HGNC:5387]					HALLMARK_MTORC1_SIGNALING					HALLMARK_CHOLESTEROL_HOMEOSTASIS
3157	HMGCS1	3-hydroxy-3-methylglutaryl-CoA synthase 1 [Source:HGNC Symbol;Acc:HGNC:5007]					HALLMARK_MTORC1_SIGNALING					HALLMARK_CHOLESTEROL_HOMEOSTASIS
27346	TMEM97	transmembrane protein 97 [Source:HGNC Symbol;Acc:HGNC:28106]					HALLMARK_MTORC1_SIGNALING					HALLMARK_CHOLESTEROL_HOMEOSTASIS
9415	FADS2	fatty acid desaturase 2 [Source:HGNC Symbol;Acc:HGNC:3575]					HALLMARK_MTORC1_SIGNALING					HALLMARK_CHOLESTEROL_HOMEOSTASIS
134429	STARD4	StAR related lipid transfer domain containing 4 [Source:HGNC Symbol;Acc:HGNC:18058]					HALLMARK_MTORC1_SIGNALING					HALLMARK_CHOLESTEROL_HOMEOSTASIS
7184	HSP90B1	heat shock protein 90 beta family member 1 [Source:HGNC Symbol;Acc:HGNC:12028]					HALLMARK_MTORC1_SIGNALING
811	CALR	calreticulin [Source:HGNC Symbol;Acc:HGNC:1455]					HALLMARK_MTORC1_SIGNALING
29110	TBK1	TANK binding kinase 1 [Source:HGNC Symbol;Acc:HGNC:11584]					HALLMARK_MTORC1_SIGNALING
8894	EIF2S2	eukaryotic translation initiation factor 2 subunit beta [Source:HGNC Symbol;Acc:HGNC:3266]					HALLMARK_MTORC1_SIGNALING
488	ATP2A2	ATPase sarcoplasmic/endoplasmic reticulum Ca2+ transporting 2 [Source:HGNC Symbol;Acc:HGNC:812]					HALLMARK_MTORC1_SIGNALING
6745	SSR1	signal sequence receptor subunit 1 [Source:HGNC Symbol;Acc:HGNC:11323]					HALLMARK_MTORC1_SIGNALING
6184	RPN1	ribophorin I [Source:HGNC Symbol;Acc:HGNC:10381]					HALLMARK_MTORC1_SIGNALING
47	ACLY	ATP citrate lyase [Source:HGNC Symbol;Acc:HGNC:115]					HALLMARK_MTORC1_SIGNALING
7296	TXNRD1	thioredoxin reductase 1 [Source:HGNC Symbol;Acc:HGNC:12437]					HALLMARK_MTORC1_SIGNALING
5464	PPA1	inorganic pyrophosphatase 1 [Source:HGNC Symbol;Acc:HGNC:9226]					HALLMARK_MTORC1_SIGNALING
5723	PSPH	phosphoserine phosphatase [Source:HGNC Symbol;Acc:HGNC:9577]					HALLMARK_MTORC1_SIGNALING
9564	BCAR1	BCAR1 scaffold protein	Cas family member [Source:HGNC Symbol;Acc:HGNC:971]						HALLMARK_MITOTIC_SPINDLE
54509	RHOF	ras homolog family member F	filopodia associated [Source:HGNC Symbol;Acc:HGNC:15703]						HALLMARK_MITOTIC_SPINDLE
10276	NET1	neuroepithelial cell transforming 1 [Source:HGNC Symbol;Acc:HGNC:14592]						HALLMARK_MITOTIC_SPINDLE
1894	ECT2	epithelial cell transforming 2 [Source:HGNC Symbol;Acc:HGNC:3155]						HALLMARK_MITOTIC_SPINDLE
201176	ARHGAP27	Rho GTPase activating protein 27 [Source:HGNC Symbol;Acc:HGNC:31813]						HALLMARK_MITOTIC_SPINDLE
2017	CTTN	cortactin [Source:HGNC Symbol;Acc:HGNC:3338]						HALLMARK_MITOTIC_SPINDLE
54443	ANLN	anillin actin binding protein [Source:HGNC Symbol;Acc:HGNC:14082]						HALLMARK_MITOTIC_SPINDLE
6904	TBCD	tubulin folding cofactor D [Source:HGNC Symbol;Acc:HGNC:11581]						HALLMARK_MITOTIC_SPINDLE
80119	PIF1	PIF1 5'-to-3' DNA helicase [Source:HGNC Symbol;Acc:HGNC:26220]						HALLMARK_MITOTIC_SPINDLE
9735	KNTC1	kinetochore associated 1 [Source:HGNC Symbol;Acc:HGNC:17255]						HALLMARK_MITOTIC_SPINDLE
10063	COX17	cytochrome c oxidase copper chaperone COX17 [Source:HGNC Symbol;Acc:HGNC:2264]							HALLMARK_OXIDATIVE_PHOSPHORYLATION
1374	CPT1A	carnitine palmitoyltransferase 1A [Source:HGNC Symbol;Acc:HGNC:2328]							HALLMARK_OXIDATIVE_PHOSPHORYLATION
5160	PDHA1	pyruvate dehydrogenase E1 subunit alpha 1 [Source:HGNC Symbol;Acc:HGNC:8806]							HALLMARK_OXIDATIVE_PHOSPHORYLATION
4706	NDUFAB1	NADH:ubiquinone oxidoreductase subunit AB1 [Source:HGNC Symbol;Acc:HGNC:7694]							HALLMARK_OXIDATIVE_PHOSPHORYLATION
9296	ATP6V1F	ATPase H+ transporting V1 subunit F [Source:HGNC Symbol;Acc:HGNC:16832]							HALLMARK_OXIDATIVE_PHOSPHORYLATION
4259	MGST3	microsomal glutathione S-transferase 3 [Source:HGNC Symbol;Acc:HGNC:7064]							HALLMARK_OXIDATIVE_PHOSPHORYLATION
29796	UQCR10	ubiquinol-cytochrome c reductase	complex III subunit X [Source:HGNC Symbol;Acc:HGNC:30863]							HALLMARK_OXIDATIVE_PHOSPHORYLATION
4700	NDUFA6	NADH:ubiquinone oxidoreductase subunit A6 [Source:HGNC Symbol;Acc:HGNC:7690]							HALLMARK_OXIDATIVE_PHOSPHORYLATION
1327	COX4I1	cytochrome c oxidase subunit 4I1 [Source:HGNC Symbol;Acc:HGNC:2265]							HALLMARK_OXIDATIVE_PHOSPHORYLATION
1329	COX5B	cytochrome c oxidase subunit 5B [Source:HGNC Symbol;Acc:HGNC:2269]							HALLMARK_OXIDATIVE_PHOSPHORYLATION
26519	TIMM10	translocase of inner mitochondrial membrane 10 [Source:HGNC Symbol;Acc:HGNC:11814]							HALLMARK_OXIDATIVE_PHOSPHORYLATION
4697	NDUFA4	NDUFA4 mitochondrial complex associated [Source:HGNC Symbol;Acc:HGNC:7687]							HALLMARK_OXIDATIVE_PHOSPHORYLATION
4709	NDUFB3	NADH:ubiquinone oxidoreductase subunit B3 [Source:HGNC Symbol;Acc:HGNC:7698]							HALLMARK_OXIDATIVE_PHOSPHORYLATION
4711	NDUFB5	NADH:ubiquinone oxidoreductase subunit B5 [Source:HGNC Symbol;Acc:HGNC:7700]							HALLMARK_OXIDATIVE_PHOSPHORYLATION
4726	NDUFS6	NADH:ubiquinone oxidoreductase subunit S6 [Source:HGNC Symbol;Acc:HGNC:7713]							HALLMARK_OXIDATIVE_PHOSPHORYLATION
4835	NQO2	N-ribosyldihydronicotinamide:quinone reductase 2 [Source:HGNC Symbol;Acc:HGNC:7856]							HALLMARK_OXIDATIVE_PHOSPHORYLATION
506	ATP5F1B	ATP synthase F1 subunit beta [Source:HGNC Symbol;Acc:HGNC:830]							HALLMARK_OXIDATIVE_PHOSPHORYLATION
509	ATP5F1C	ATP synthase F1 subunit gamma [Source:HGNC Symbol;Acc:HGNC:833]							HALLMARK_OXIDATIVE_PHOSPHORYLATION
522	ATP5PF	ATP synthase peripheral stalk subunit F6 [Source:HGNC Symbol;Acc:HGNC:847]							HALLMARK_OXIDATIVE_PHOSPHORYLATION
3880	KRT19	keratin 19 [Source:HGNC Symbol;Acc:HGNC:6436]								HALLMARK_ESTROGEN_RESPONSE_LATE
9536	PTGES	prostaglandin E synthase [Source:HGNC Symbol;Acc:HGNC:9599]								HALLMARK_ESTROGEN_RESPONSE_LATE
10202	DHRS2	dehydrogenase/reductase 2 [Source:HGNC Symbol;Acc:HGNC:18349]								HALLMARK_ESTROGEN_RESPONSE_LATE
51195	RAPGEFL1	Rap guanine nucleotide exchange factor like 1 [Source:HGNC Symbol;Acc:HGNC:17428]								HALLMARK_ESTROGEN_RESPONSE_LATE
64699	TMPRSS3	transmembrane serine protease 3 [Source:HGNC Symbol;Acc:HGNC:11877]								HALLMARK_ESTROGEN_RESPONSE_LATE
7031	TFF1	trefoil factor 1 [Source:HGNC Symbol;Acc:HGNC:11755]								HALLMARK_ESTROGEN_RESPONSE_LATE
27075	TSPAN13	tetraspanin 13 [Source:HGNC Symbol;Acc:HGNC:21643]								HALLMARK_ESTROGEN_RESPONSE_LATE
5104	SERPINA5	serpin family A member 5 [Source:HGNC Symbol;Acc:HGNC:8723]								HALLMARK_ESTROGEN_RESPONSE_LATE
10551	AGR2	anterior gradient 2	protein disulphide isomerase family member [Source:HGNC Symbol;Acc:HGNC:328]								HALLMARK_ESTROGEN_RESPONSE_LATE
7054	TH	tyrosine hydroxylase [Source:HGNC Symbol;Acc:HGNC:11782]								HALLMARK_ESTROGEN_RESPONSE_LATE
7517	XRCC3	X-ray repair cross complementing 3 [Source:HGNC Symbol;Acc:HGNC:12830]								HALLMARK_ESTROGEN_RESPONSE_LATE
50814	NSDHL	NAD(P) dependent steroid dehydrogenase-like [Source:HGNC Symbol;Acc:HGNC:13398]									HALLMARK_GLYCOLYSIS	HALLMARK_CHOLESTEROL_HOMEOSTASIS
9862	MED24	mediator complex subunit 24 [Source:HGNC Symbol;Acc:HGNC:22963]									HALLMARK_GLYCOLYSIS
2719	GPC3	glypican 3 [Source:HGNC Symbol;Acc:HGNC:4451]									HALLMARK_GLYCOLYSIS
11015	KDELR3	KDEL endoplasmic reticulum protein retention receptor 3 [Source:HGNC Symbol;Acc:HGNC:6306]									HALLMARK_GLYCOLYSIS
2239	GPC4	glypican 4 [Source:HGNC Symbol;Acc:HGNC:4452]									HALLMARK_GLYCOLYSIS
3069	HDLBP	high density lipoprotein binding protein [Source:HGNC Symbol;Acc:HGNC:4857]									HALLMARK_GLYCOLYSIS
10020	GNE	glucosamine (UDP-N-acetyl)-2-epimerase/N-acetylmannosamine kinase [Source:HGNC Symbol;Acc:HGNC:23657]									HALLMARK_GLYCOLYSIS
10331	B3GNT3	UDP-GlcNAc:betaGal beta-1	3-N-acetylglucosaminyltransferase 3 [Source:HGNC Symbol;Acc:HGNC:13528]									HALLMARK_GLYCOLYSIS
9123	SLC16A3	solute carrier family 16 member 3 [Source:HGNC Symbol;Acc:HGNC:10924]									HALLMARK_GLYCOLYSIS
230	ALDOC	aldolase	fructose-bisphosphate C [Source:HGNC Symbol;Acc:HGNC:418]										HALLMARK_CHOLESTEROL_HOMEOSTASIS
6282	S100A11	S100 calcium binding protein A11 [Source:HGNC Symbol;Acc:HGNC:10488]										HALLMARK_CHOLESTEROL_HOMEOSTASIS
7298	TYMS	thymidylate synthetase [Source:HGNC Symbol;Acc:HGNC:12441]
2237	FEN1	flap structure-specific endonuclease 1 [Source:HGNC Symbol;Acc:HGNC:3650]
6386	SDCBP	syndecan binding protein [Source:HGNC Symbol;Acc:HGNC:10662]
2967	GTF2H3	general transcription factor IIH subunit 3 [Source:HGNC Symbol;Acc:HGNC:4657]
2987	GUK1	guanylate kinase 1 [Source:HGNC Symbol;Acc:HGNC:4693]
51251	NT5C3A	5'-nucleotidase	cytosolic IIIA [Source:HGNC Symbol;Acc:HGNC:17820]
53343	NUDT9	nudix hydrolase 9 [Source:HGNC Symbol;Acc:HGNC:8056]
5422	POLA1	DNA polymerase alpha 1	catalytic subunit [Source:HGNC Symbol;Acc:HGNC:9173]
6884	TAF13	TATA-box binding protein associated factor 13 [Source:HGNC Symbol;Acc:HGNC:11546]
1213	CLTC	clathrin heavy chain [Source:HGNC Symbol;Acc:HGNC:2092]
7249	TSC2	TSC complex subunit 2 [Source:HGNC Symbol;Acc:HGNC:12363]
5499	PPP1CA	protein phosphatase 1 catalytic subunit alpha [Source:HGNC Symbol;Acc:HGNC:9281]
1072	CFL1	cofilin 1 [Source:HGNC Symbol;Acc:HGNC:1874]
156	GRK2	G protein-coupled receptor kinase 2 [Source:HGNC Symbol;Acc:HGNC:289]
6611	SMS	spermine synthase [Source:HGNC Symbol;Acc:HGNC:11123]
10808	HSPH1	heat shock protein family H (Hsp110) member 1 [Source:HGNC Symbol;Acc:HGNC:16969]
259307	IL4I1	interleukin 4 induced 1 [Source:HGNC Symbol;Acc:HGNC:19094]
4913	NTHL1	nth like DNA glycosylase 1 [Source:HGNC Symbol;Acc:HGNC:8028]
58476	TP53INP2	tumor protein p53 inducible nuclear protein 2 [Source:HGNC Symbol;Acc:HGNC:16104]
84532	ACSS1	acyl-CoA synthetase short chain family member 1 [Source:HGNC Symbol;Acc:HGNC:16091]
6364	CCL20	C-C motif chemokine ligand 20 [Source:HGNC Symbol;Acc:HGNC:10619]
7280	TUBB2A	tubulin beta 2A class IIa [Source:HGNC Symbol;Acc:HGNC:12412]
10209	EIF1	eukaryotic translation initiation factor 1 [Source:HGNC Symbol;Acc:HGNC:3249]
11182	SLC2A6	solute carrier family 2 member 6 [Source:HGNC Symbol;Acc:HGNC:11011]
24145	PANX1	pannexin 1 [Source:HGNC Symbol;Acc:HGNC:8599]
7262	PHLDA2	pleckstrin homology like domain family A member 2 [Source:HGNC Symbol;Acc:HGNC:12385]
9516	LITAF	lipopolysaccharide induced TNF factor [Source:HGNC Symbol;Acc:HGNC:16841]
5914	RARA	retinoic acid receptor alpha [Source:HGNC Symbol;Acc:HGNC:9864]
7052	TGM2	transglutaminase 2 [Source:HGNC Symbol;Acc:HGNC:11778]
360	AQP3	aquaporin 3 (Gill blood group) [Source:HGNC Symbol;Acc:HGNC:636]
29984	RHOD	ras homolog family member D [Source:HGNC Symbol;Acc:HGNC:670]
5691	PSMB3	proteasome 20S subunit beta 3 [Source:HGNC Symbol;Acc:HGNC:9540]
5707	PSMD1	proteasome 26S subunit	non-ATPase 1 [Source:HGNC Symbol;Acc:HGNC:9554]
5709	PSMD3	proteasome 26S subunit	non-ATPase 3 [Source:HGNC Symbol;Acc:HGNC:9560]
6240	RRM1	ribonucleotide reductase catalytic subunit M1 [Source:HGNC Symbol;Acc:HGNC:10451]
6950	TCP1	t-complex 1 [Source:HGNC Symbol;Acc:HGNC:11655]
3482	IGF2R	insulin like growth factor 2 receptor [Source:HGNC Symbol;Acc:HGNC:5467]
3315	HSPB1	heat shock protein family B (small) member 1 [Source:HGNC Symbol;Acc:HGNC:5246]
2064	ERBB2	erb-b2 receptor tyrosine kinase 2 [Source:HGNC Symbol;Acc:HGNC:3430]
6576	SLC25A1	solute carrier family 25 member 1 [Source:HGNC Symbol;Acc:HGNC:10979]
1356	CP	ceruloplasmin [Source:HGNC Symbol;Acc:HGNC:2295]
8991	SELENBP1	selenium binding protein 1 [Source:HGNC Symbol;Acc:HGNC:10719]
1315	COPB1	COPI coat complex subunit beta 1 [Source:HGNC Symbol;Acc:HGNC:2231]
51614	ERGIC3	ERGIC and golgi 3 [Source:HGNC Symbol;Acc:HGNC:15927]
5862	RAB2A	RAB2A	member RAS oncogene family [Source:HGNC Symbol;Acc:HGNC:9763]
5868	RAB5A	RAB5A	member RAS oncogene family [Source:HGNC Symbol;Acc:HGNC:9783]
9367	RAB9A	RAB9A	member RAS oncogene family [Source:HGNC Symbol;Acc:HGNC:9792]
967	CD63	CD63 molecule [Source:HGNC Symbol;Acc:HGNC:1692]
10113	PREB	prolactin regulatory element binding [Source:HGNC Symbol;Acc:HGNC:9356]
7009	TMBIM6	transmembrane BAX inhibitor motif containing 6 [Source:HGNC Symbol;Acc:HGNC:11723]
10948	STARD3	StAR related lipid transfer domain containing 3 [Source:HGNC Symbol;Acc:HGNC:17579]
8836	GGH	gamma-glutamyl hydrolase [Source:HGNC Symbol;Acc:HGNC:4248]
1622	DBI	diazepam binding inhibitor	acyl-CoA binding protein [Source:HGNC Symbol;Acc:HGNC:2690]
1893	ECM1	extracellular matrix protein 1 [Source:HGNC Symbol;Acc:HGNC:3153]
10970	CKAP4	cytoskeleton associated protein 4 [Source:HGNC Symbol;Acc:HGNC:16991]
1690	COCH	cochlin [Source:HGNC Symbol;Acc:HGNC:2180]
253558	LCLAT1	lysocardiolipin acyltransferase 1 [Source:HGNC Symbol;Acc:HGNC:26756]
3728	JUP	junction plakoglobin [Source:HGNC Symbol;Acc:HGNC:6207]
51128	SAR1B	secretion associated Ras related GTPase 1B [Source:HGNC Symbol;Acc:HGNC:10535]
55502	HES6	hes family bHLH transcription factor 6 [Source:HGNC Symbol;Acc:HGNC:18254]
5831	PYCR1	pyrroline-5-carboxylate reductase 1 [Source:HGNC Symbol;Acc:HGNC:9721]
84274	COQ5	coenzyme Q5	methyltransferase [Source:HGNC Symbol;Acc:HGNC:28722]
9908	G3BP2	G3BP stress granule assembly factor 2 [Source:HGNC Symbol;Acc:HGNC:30291]
3955	LFNG	LFNG O-fucosylpeptide 3-beta-N-acetylglucosaminyltransferase [Source:HGNC Symbol;Acc:HGNC:6560]
2813	GP2	glycoprotein 2 [Source:HGNC Symbol;Acc:HGNC:4441]
5409	PNMT	phenylethanolamine N-methyltransferase [Source:HGNC Symbol;Acc:HGNC:9160]
54842	MFSD6	major facilitator superfamily domain containing 6 [Source:HGNC Symbol;Acc:HGNC:24711]
7032	TFF2	trefoil factor 2 [Source:HGNC Symbol;Acc:HGNC:11756]
163590	TOR1AIP2	torsin 1A interacting protein 2 [Source:HGNC Symbol;Acc:HGNC:24055]
4613	MYCN	MYCN proto-oncogene	bHLH transcription factor [Source:HGNC Symbol;Acc:HGNC:7559]
2335	FN1	fibronectin 1 [Source:HGNC Symbol;Acc:HGNC:3778]
1514	CTSL	cathepsin L [Source:HGNC Symbol;Acc:HGNC:2537]
3303	HSPA1A	heat shock protein family A (Hsp70) member 1A [Source:HGNC Symbol;Acc:HGNC:5232]
59345	GNB4	G protein subunit beta 4 [Source:HGNC Symbol;Acc:HGNC:20731]
1290	COL5A2	collagen type V alpha 2 chain [Source:HGNC Symbol;Acc:HGNC:2210]
115908	CTHRC1	collagen triple helix repeat containing 1 [Source:HGNC Symbol;Acc:HGNC:18831]
8273	SLC10A3	solute carrier family 10 member 3 [Source:HGNC Symbol;Acc:HGNC:22979]
50617	ATP6V0A4	ATPase H+ transporting V0 subunit a4 [Source:HGNC Symbol;Acc:HGNC:866]
10109	ARPC2	actin related protein 2/3 complex subunit 2 [Source:HGNC Symbol;Acc:HGNC:705]
2886	GRB7	growth factor receptor bound protein 7 [Source:HGNC Symbol;Acc:HGNC:4567]
51148	CERCAM	cerebral endothelial cell adhesion molecule [Source:HGNC Symbol;Acc:HGNC:23723]
412	STS	steroid sulfatase [Source:HGNC Symbol;Acc:HGNC:11425]
5883	RAD9A	RAD9 checkpoint clamp component A [Source:HGNC Symbol;Acc:HGNC:9827]
5332	PLCB4	phospholipase C beta 4 [Source:HGNC Symbol;Acc:HGNC:9059]
4151	MB	myoglobin [Source:HGNC Symbol;Acc:HGNC:6915]
7138	TNNT1	troponin T1	slow skeletal type [Source:HGNC Symbol;Acc:HGNC:11948]
2266	FGG	fibrinogen gamma chain [Source:HGNC Symbol;Acc:HGNC:3694]
10009	ZBTB33	zinc finger and BTB domain containing 33 [Source:HGNC Symbol;Acc:HGNC:16682]
100131234	MIR181A1HG	MIR181A1 host gene [Source:HGNC Symbol;Acc:HGNC:48659]
100132074	FOXO6	forkhead box O6 [Source:HGNC Symbol;Acc:HGNC:24814]
100271918	MKI67P1	marker of proliferation Ki-67 pseudogene 1 [Source:HGNC Symbol;Acc:HGNC:49230]
100462977	MTRNR2L1	MT-RNR2 like 1 [Source:HGNC Symbol;Acc:HGNC:37155]
100505576	LINC00672	long intergenic non-protein coding RNA 672 [Source:HGNC Symbol;Acc:HGNC:44353]
100505806	SNHG18	small nucleolar RNA host gene 18 [Source:HGNC Symbol;Acc:HGNC:49007]
10072	DPP3	dipeptidyl peptidase 3 [Source:HGNC Symbol;Acc:HGNC:3008]
10092	ARPC5	actin related protein 2/3 complex subunit 5 [Source:HGNC Symbol;Acc:HGNC:708]
10095	ARPC1B	actin related protein 2/3 complex subunit 1B [Source:HGNC Symbol;Acc:HGNC:704]
10143	CLEC3A	C-type lectin domain family 3 member A [Source:HGNC Symbol;Acc:HGNC:2052]
10204	NUTF2	nuclear transport factor 2 [Source:HGNC Symbol;Acc:HGNC:13722]
10245	TIMM17B	translocase of inner mitochondrial membrane 17B [Source:HGNC Symbol;Acc:HGNC:17310]
10263	CDK2AP2	cyclin dependent kinase 2 associated protein 2 [Source:HGNC Symbol;Acc:HGNC:30833]
10267	RAMP1	receptor activity modifying protein 1 [Source:HGNC Symbol;Acc:HGNC:9843]
10269	ZMPSTE24	zinc metallopeptidase STE24 [Source:HGNC Symbol;Acc:HGNC:12877]
10294	DNAJA2	DnaJ heat shock protein family (Hsp40) member A2 [Source:HGNC Symbol;Acc:HGNC:14884]
10317	B3GALT5	beta-1	3-galactosyltransferase 5 [Source:HGNC Symbol;Acc:HGNC:920]
10321	CRISP3	cysteine rich secretory protein 3 [Source:HGNC Symbol;Acc:HGNC:16904]
10342	TFG	trafficking from ER to golgi regulator [Source:HGNC Symbol;Acc:HGNC:11758]
10360	NPM3	nucleophosmin/nucleoplasmin 3 [Source:HGNC Symbol;Acc:HGNC:7931]
10376	TUBA1B	tubulin alpha 1b [Source:HGNC Symbol;Acc:HGNC:18809]
10446	LRRN2	leucine rich repeat neuronal 2 [Source:HGNC Symbol;Acc:HGNC:16914]
10463	SLC30A9	solute carrier family 30 member 9 [Source:HGNC Symbol;Acc:HGNC:1329]
1048	CEACAM5	CEA cell adhesion molecule 5 [Source:HGNC Symbol;Acc:HGNC:1817]
10555	AGPAT2	1-acylglycerol-3-phosphate O-acyltransferase 2 [Source:HGNC Symbol;Acc:HGNC:325]
10567	RABAC1	Rab acceptor 1 [Source:HGNC Symbol;Acc:HGNC:9794]
10647	SCGB1D2	secretoglobin family 1D member 2 [Source:HGNC Symbol;Acc:HGNC:18396]
10694	CCT8	chaperonin containing TCP1 subunit 8 [Source:HGNC Symbol;Acc:HGNC:1623]
10744	PTTG2	pituitary tumor-transforming 2 [Source:HGNC Symbol;Acc:HGNC:9691]
10866	HCP5	HLA complex P5 [Source:HGNC Symbol;Acc:HGNC:21659]
10947	AP3M2	adaptor related protein complex 3 subunit mu 2 [Source:HGNC Symbol;Acc:HGNC:570]
10973	ASCC3	activating signal cointegrator 1 complex subunit 3 [Source:HGNC Symbol;Acc:HGNC:18697]
10974	ADIRF	adipogenesis regulatory factor [Source:HGNC Symbol;Acc:HGNC:24043]
10985	GCN1	GCN1 activator of EIF2AK4 [Source:HGNC Symbol;Acc:HGNC:4199]
10988	METAP2	methionyl aminopeptidase 2 [Source:HGNC Symbol;Acc:HGNC:16672]
11014	KDELR2	KDEL endoplasmic reticulum protein retention receptor 2 [Source:HGNC Symbol;Acc:HGNC:6305]
11247	NXPH4	neurexophilin 4 [Source:HGNC Symbol;Acc:HGNC:8078]
112495	GTF3C6	general transcription factor IIIC subunit 6 [Source:HGNC Symbol;Acc:HGNC:20872]
113130	CDCA5	cell division cycle associated 5 [Source:HGNC Symbol;Acc:HGNC:14626]
11322	TMC6	transmembrane channel like 6 [Source:HGNC Symbol;Acc:HGNC:18021]
11339	OIP5	Opa interacting protein 5 [Source:HGNC Symbol;Acc:HGNC:20300]
113730	KLHDC7B	kelch domain containing 7B [Source:HGNC Symbol;Acc:HGNC:25145]
114885	OSBPL11	oxysterol binding protein like 11 [Source:HGNC Symbol;Acc:HGNC:16397]
114897	C1QTNF1	C1q and TNF related 1 [Source:HGNC Symbol;Acc:HGNC:14324]
114926	SMIM19	small integral membrane protein 19 [Source:HGNC Symbol;Acc:HGNC:25166]
114984	FLYWCH2	FLYWCH family member 2 [Source:HGNC Symbol;Acc:HGNC:25178]
115811	IQCD	IQ motif containing D [Source:HGNC Symbol;Acc:HGNC:25168]
116028	RMI2	RecQ mediated genome instability 2 [Source:HGNC Symbol;Acc:HGNC:28349]
124056	NOXO1	NADPH oxidase organizer 1 [Source:HGNC Symbol;Acc:HGNC:19404]
126353	MISP	mitotic spindle positioning [Source:HGNC Symbol;Acc:HGNC:27000]
126823	KLHDC9	kelch domain containing 9 [Source:HGNC Symbol;Acc:HGNC:28489]
128239	IQGAP3	IQ motif containing GTPase activating protein 3 [Source:HGNC Symbol;Acc:HGNC:20669]
130700	PSMB3P2	proteasome subunit beta 3 pseudogene 2 [Source:HGNC Symbol;Acc:HGNC:30150]
132321	C4orf33	chromosome 4 open reading frame 33 [Source:HGNC Symbol;Acc:HGNC:27025]
135228	CD109	CD109 molecule [Source:HGNC Symbol;Acc:HGNC:21685]
136306	SVOPL	SVOP like [Source:HGNC Symbol;Acc:HGNC:27034]
137392	CIBAR1	CBY1 interacting BAR domain containing 1 [Source:HGNC Symbol;Acc:HGNC:30452]
139221	PWWP3B	PWWP domain containing 3B [Source:HGNC Symbol;Acc:HGNC:26583]
140739	UBE2F	ubiquitin conjugating enzyme E2 F (putative) [Source:HGNC Symbol;Acc:HGNC:12480]
1428	CRYM	crystallin mu [Source:HGNC Symbol;Acc:HGNC:2418]
145741	C2CD4A	C2 calcium dependent domain containing 4A [Source:HGNC Symbol;Acc:HGNC:33627]
147179	WIPF2	WAS/WASL interacting protein family member 2 [Source:HGNC Symbol;Acc:HGNC:30923]
1475	CSTA	cystatin A [Source:HGNC Symbol;Acc:HGNC:2481]
148867	SLC30A7	solute carrier family 30 member 7 [Source:HGNC Symbol;Acc:HGNC:19306]
150468	CKAP2L	cytoskeleton associated protein 2 like [Source:HGNC Symbol;Acc:HGNC:26877]
151242	PPP1R1C	protein phosphatase 1 regulatory inhibitor subunit 1C [Source:HGNC Symbol;Acc:HGNC:14940]
1534	CYB561	cytochrome b561 [Source:HGNC Symbol;Acc:HGNC:2571]
154467	CCDC167	coiled-coil domain containing 167 [Source:HGNC Symbol;Acc:HGNC:21239]
155465	AGR3	anterior gradient 3	protein disulphide isomerase family member [Source:HGNC Symbol;Acc:HGNC:24167]
157378	TMEM65	transmembrane protein 65 [Source:HGNC Symbol;Acc:HGNC:25203]
157506	RDH10	retinol dehydrogenase 10 [Source:HGNC Symbol;Acc:HGNC:19975]
170384	FUT11	fucosyltransferase 11 [Source:HGNC Symbol;Acc:HGNC:19233]
171177	RHOV	ras homolog family member V [Source:HGNC Symbol;Acc:HGNC:18313]
171546	SPTSSA	serine palmitoyltransferase small subunit A [Source:HGNC Symbol;Acc:HGNC:20361]
1763	DNA2	DNA replication helicase/nuclease 2 [Source:HGNC Symbol;Acc:HGNC:2939]
1832	DSP	desmoplakin [Source:HGNC Symbol;Acc:HGNC:3052]
205564	SENP5	SUMO specific peptidase 5 [Source:HGNC Symbol;Acc:HGNC:28407]
219988	PATL1	PAT1 homolog 1	processing body mRNA decay factor [Source:HGNC Symbol;Acc:HGNC:26721]
221262	CCDC162P	coiled-coil domain containing 162	pseudogene [Source:HGNC Symbol;Acc:HGNC:21565]
221710	SMIM13	small integral membrane protein 13 [Source:HGNC Symbol;Acc:HGNC:27356]
222484	LNX2	ligand of numb-protein X 2 [Source:HGNC Symbol;Acc:HGNC:20421]
222663	SCUBE3	signal peptide	CUB domain and EGF like domain containing 3 [Source:HGNC Symbol;Acc:HGNC:13655]
22794	CASC3	CASC3 exon junction complex subunit [Source:HGNC Symbol;Acc:HGNC:17040]
22913	RALY	RALY heterogeneous nuclear ribonucleoprotein [Source:HGNC Symbol;Acc:HGNC:15921]
22928	SEPHS2	selenophosphate synthetase 2 [Source:HGNC Symbol;Acc:HGNC:19686]
22992	KDM2A	lysine demethylase 2A [Source:HGNC Symbol;Acc:HGNC:13606]
22999	RIMS1	regulating synaptic membrane exocytosis 1 [Source:HGNC Symbol;Acc:HGNC:17282]
23007	PLCH1	phospholipase C eta 1 [Source:HGNC Symbol;Acc:HGNC:29185]
23011	RAB21	RAB21	member RAS oncogene family [Source:HGNC Symbol;Acc:HGNC:18263]
23042	PDXDC1	pyridoxal dependent decarboxylase domain containing 1 [Source:HGNC Symbol;Acc:HGNC:28995]
23043	TNIK	TRAF2 and NCK interacting kinase [Source:HGNC Symbol;Acc:HGNC:30765]
23096	IQSEC2	IQ motif and Sec7 domain ArfGEF 2 [Source:HGNC Symbol;Acc:HGNC:29059]
23306	NEMP1	nuclear envelope integral membrane protein 1 [Source:HGNC Symbol;Acc:HGNC:29001]
23428	SLC7A8	solute carrier family 7 member 8 [Source:HGNC Symbol;Acc:HGNC:11066]
23480	SEC61G	SEC61 translocon subunit gamma [Source:HGNC Symbol;Acc:HGNC:18277]
23590	PDSS1	decaprenyl diphosphate synthase subunit 1 [Source:HGNC Symbol;Acc:HGNC:17759]
23623	RUSC1	RUN and SH3 domain containing 1 [Source:HGNC Symbol;Acc:HGNC:17153]
2537	IFI6	interferon alpha inducible protein 6 [Source:HGNC Symbol;Acc:HGNC:4054]
257000	TINCR	TINCR ubiquitin domain containing [Source:HGNC Symbol;Acc:HGNC:14607]
25788	RAD54B	RAD54 homolog B [Source:HGNC Symbol;Acc:HGNC:17228]
25825	BACE2	beta-secretase 2 [Source:HGNC Symbol;Acc:HGNC:934]
25844	YIPF3	Yip1 domain family member 3 [Source:HGNC Symbol;Acc:HGNC:21023]
25879	DCAF13	DDB1 and CUL4 associated factor 13 [Source:HGNC Symbol;Acc:HGNC:24535]
25946	ZNF385A	zinc finger protein 385A [Source:HGNC Symbol;Acc:HGNC:17521]
25962	VIRMA	vir like m6A methyltransferase associated [Source:HGNC Symbol;Acc:HGNC:24500]
260434	PYDC1	pyrin domain containing 1 [Source:HGNC Symbol;Acc:HGNC:30261]
26063	DECR2	2	4-dienoyl-CoA reductase 2 [Source:HGNC Symbol;Acc:HGNC:2754]
2633	GBP1	guanylate binding protein 1 [Source:HGNC Symbol;Acc:HGNC:4182]
2647	BLOC1S1	biogenesis of lysosomal organelles complex 1 subunit 1 [Source:HGNC Symbol;Acc:HGNC:4200]
26576	SRPK3	SRSF protein kinase 3 [Source:HGNC Symbol;Acc:HGNC:11402]
2665	GDI2	GDP dissociation inhibitor 2 [Source:HGNC Symbol;Acc:HGNC:4227]
27243	CHMP2A	charged multivesicular body protein 2A [Source:HGNC Symbol;Acc:HGNC:30216]
27339	PRPF19	pre-mRNA processing factor 19 [Source:HGNC Symbol;Acc:HGNC:17896]
2762	GMDS	GDP-mannose 4	6-dehydratase [Source:HGNC Symbol;Acc:HGNC:4369]
2781	GNAZ	G protein subunit alpha z [Source:HGNC Symbol;Acc:HGNC:4395]
2782	GNB1	G protein subunit beta 1 [Source:HGNC Symbol;Acc:HGNC:4396]
283431	GAS2L3	growth arrest specific 2 like 3 [Source:HGNC Symbol;Acc:HGNC:27475]
283869	NPW	neuropeptide W [Source:HGNC Symbol;Acc:HGNC:30509]
284106	CISD3	CDGSH iron sulfur domain 3 [Source:HGNC Symbol;Acc:HGNC:27578]
285193	DUSP28	dual specificity phosphatase 28 [Source:HGNC Symbol;Acc:HGNC:33237]
286827	TRIM59	tripartite motif containing 59 [Source:HGNC Symbol;Acc:HGNC:30834]
2888	GRB14	growth factor receptor bound protein 14 [Source:HGNC Symbol;Acc:HGNC:4565]
29080	CCDC59	coiled-coil domain containing 59 [Source:HGNC Symbol;Acc:HGNC:25005]
29108	PYCARD	PYD and CARD domain containing [Source:HGNC Symbol;Acc:HGNC:16608]
2923	PDIA3	protein disulfide isomerase family A member 3 [Source:HGNC Symbol;Acc:HGNC:4606]
2974	GUCY1B2	guanylate cyclase 1 soluble subunit beta 2 (pseudogene) [Source:HGNC Symbol;Acc:HGNC:4686]
29929	ALG6	ALG6 alpha-1	3-glucosyltransferase [Source:HGNC Symbol;Acc:HGNC:23157]
29937	NENF	neudesin neurotrophic factor [Source:HGNC Symbol;Acc:HGNC:30384]
3017	H2BC5	H2B clustered histone 5 [Source:HGNC Symbol;Acc:HGNC:4747]
30837	SOCS7	suppressor of cytokine signaling 7 [Source:HGNC Symbol;Acc:HGNC:29846]
3150	HMGN1	high mobility group nucleosome binding domain 1 [Source:HGNC Symbol;Acc:HGNC:4984]
3212	HOXB2	homeobox B2 [Source:HGNC Symbol;Acc:HGNC:5113]
3213	HOXB3	homeobox B3 [Source:HGNC Symbol;Acc:HGNC:5114]
3214	HOXB4	homeobox B4 [Source:HGNC Symbol;Acc:HGNC:5115]
3217	HOXB7	homeobox B7 [Source:HGNC Symbol;Acc:HGNC:5118]
3221	HOXC4	homeobox C4 [Source:HGNC Symbol;Acc:HGNC:5126]
3223	HOXC6	homeobox C6 [Source:HGNC Symbol;Acc:HGNC:5128]
3224	HOXC8	homeobox C8 [Source:HGNC Symbol;Acc:HGNC:5129]
3227	HOXC11	homeobox C11 [Source:HGNC Symbol;Acc:HGNC:5123]
3228	HOXC12	homeobox C12 [Source:HGNC Symbol;Acc:HGNC:5124]
3234	HOXD8	homeobox D8 [Source:HGNC Symbol;Acc:HGNC:5139]
3241	HPCAL1	hippocalcin like 1 [Source:HGNC Symbol;Acc:HGNC:5145]
326625	MMAB	metabolism of cobalamin associated B [Source:HGNC Symbol;Acc:HGNC:19331]
3323	HSP90AA4P	heat shock protein 90 alpha family class A member 4	pseudogene [Source:HGNC Symbol;Acc:HGNC:5255]
3324	HSP90AA2P	heat shock protein 90 alpha family class A member 2	pseudogene [Source:HGNC Symbol;Acc:HGNC:5256]
3327	HSP90AB3P	heat shock protein 90 alpha family class B member 3	pseudogene [Source:HGNC Symbol;Acc:HGNC:5259]
338098	PSME2P6	proteasome activator subunit 2 pseudogene 6 [Source:HGNC Symbol;Acc:HGNC:30159]
339210	C17orf67	chromosome 17 open reading frame 67 [Source:HGNC Symbol;Acc:HGNC:27900]
339287	MSL1	MSL complex subunit 1 [Source:HGNC Symbol;Acc:HGNC:27905]
342897	NCCRP1	NCCRP1	F-box associated domain containing [Source:HGNC Symbol;Acc:HGNC:33739]
348235	SKA2	spindle and kinetochore associated complex subunit 2 [Source:HGNC Symbol;Acc:HGNC:28006]
3612	IMPA1	inositol monophosphatase 1 [Source:HGNC Symbol;Acc:HGNC:6050]
374378	GALNT18	polypeptide N-acetylgalactosaminyltransferase 18 [Source:HGNC Symbol;Acc:HGNC:30488]
374393	FAM111B	family with sequence similarity 111 member B [Source:HGNC Symbol;Acc:HGNC:24200]
374655	ZNF710	zinc finger protein 710 [Source:HGNC Symbol;Acc:HGNC:25352]
374819	LRRC37A3	leucine rich repeat containing 37 member A3 [Source:HGNC Symbol;Acc:HGNC:32427]
3775	KCNK1	potassium two pore domain channel subfamily K member 1 [Source:HGNC Symbol;Acc:HGNC:6272]
3858	KRT10	keratin 10 [Source:HGNC Symbol;Acc:HGNC:6413]
387103	CENPW	centromere protein W [Source:HGNC Symbol;Acc:HGNC:21488]
388125	C2CD4B	C2 calcium dependent domain containing 4B [Source:HGNC Symbol;Acc:HGNC:33628]
388407	LINC02875	long intergenic non-protein coding RNA 2875 [Source:HGNC Symbol;Acc:HGNC:32699]
388753	COA6	cytochrome c oxidase assembly factor 6 [Source:HGNC Symbol;Acc:HGNC:18025]
389792	IER5L	immediate early response 5 like [Source:HGNC Symbol;Acc:HGNC:23679]
389816	LRRC26	leucine rich repeat containing 26 [Source:HGNC Symbol;Acc:HGNC:31409]
390205	LRRC10B	leucine rich repeat containing 10B [Source:HGNC Symbol;Acc:HGNC:37215]
392557	RPL19P21	ribosomal protein L19 pseudogene 21 [Source:HGNC Symbol;Acc:HGNC:35868]
3927	LASP1	LIM and SH3 protein 1 [Source:HGNC Symbol;Acc:HGNC:6513]
3934	LCN2	lipocalin 2 [Source:HGNC Symbol;Acc:HGNC:6526]
3984	LIMK1	LIM domain kinase 1 [Source:HGNC Symbol;Acc:HGNC:6613]
400506	KNOP1	lysine rich nucleolar protein 1 [Source:HGNC Symbol;Acc:HGNC:34404]
401022	HAGLR	HOXD antisense growth-associated long non-coding RNA [Source:HGNC Symbol;Acc:HGNC:43755]
404093	CUEDC1	CUE domain containing 1 [Source:HGNC Symbol;Acc:HGNC:31350]
406902	MIR10A	microRNA 10a [Source:HGNC Symbol;Acc:HGNC:31497]
4247	MGAT2	alpha-1	6-mannosyl-glycoprotein 2-beta-N-acetylglucosaminyltransferase [Source:HGNC Symbol;Acc:HGNC:7045]
4250	SCGB2A2	secretoglobin family 2A member 2 [Source:HGNC Symbol;Acc:HGNC:7050]
4253	MIA2	MIA SH3 domain ER export factor 2 [Source:HGNC Symbol;Acc:HGNC:18432]
4302	MLLT6	MLLT6	PHD finger containing [Source:HGNC Symbol;Acc:HGNC:7138]
432369	ATP5F1EP2	ATP synthase F1 subunit epsilon pseudogene 2 [Source:HGNC Symbol;Acc:HGNC:34026]
440145	MZT1	mitotic spindle organizing protein 1 [Source:HGNC Symbol;Acc:HGNC:33830]
442661	HMGB3P20	high mobility group box 3 pseudogene 20 [Source:HGNC Symbol;Acc:HGNC:39312]
4489	MT1A	metallothionein 1A [Source:HGNC Symbol;Acc:HGNC:7393]
4496	MT1H	metallothionein 1H [Source:HGNC Symbol;Acc:HGNC:7400]
4521	NUDT1	nudix hydrolase 1 [Source:HGNC Symbol;Acc:HGNC:8048]
4586	MUC5AC	mucin 5AC	oligomeric mucus/gel-forming [Source:HGNC Symbol;Acc:HGNC:7515]
4591	TRIM37	tripartite motif containing 37 [Source:HGNC Symbol;Acc:HGNC:7523]
4680	CEACAM6	CEA cell adhesion molecule 6 [Source:HGNC Symbol;Acc:HGNC:1818]
4809	SNU13	small nuclear ribonucleoprotein 13 [Source:HGNC Symbol;Acc:HGNC:7819]
489	ATP2A3	ATPase sarcoplasmic/endoplasmic reticulum Ca2+ transporting 3 [Source:HGNC Symbol;Acc:HGNC:813]
4893	NRAS	NRAS proto-oncogene	GTPase [Source:HGNC Symbol;Acc:HGNC:7989]
4998	ORC1	origin recognition complex subunit 1 [Source:HGNC Symbol;Acc:HGNC:8487]
5042	PABPC3	poly(A) binding protein cytoplasmic 3 [Source:HGNC Symbol;Acc:HGNC:8556]
51006	SLC35C2	solute carrier family 35 member C2 [Source:HGNC Symbol;Acc:HGNC:17117]
51177	PLEKHO1	pleckstrin homology domain containing O1 [Source:HGNC Symbol;Acc:HGNC:24310]
51227	PIGP	phosphatidylinositol glycan anchor biosynthesis class P [Source:HGNC Symbol;Acc:HGNC:3046]
51252	FAM178B	family with sequence similarity 178 member B [Source:HGNC Symbol;Acc:HGNC:28036]
51280	GOLM1	golgi membrane protein 1 [Source:HGNC Symbol;Acc:HGNC:15451]
51290	ERGIC2	ERGIC and golgi 2 [Source:HGNC Symbol;Acc:HGNC:30208]
51324	SPG21	SPG21 abhydrolase domain containing	maspardin [Source:HGNC Symbol;Acc:HGNC:20373]
51371	POMP	proteasome maturation protein [Source:HGNC Symbol;Acc:HGNC:20330]
51375	SNX7	sorting nexin 7 [Source:HGNC Symbol;Acc:HGNC:14971]
51450	PRRX2	paired related homeobox 2 [Source:HGNC Symbol;Acc:HGNC:21338]
51512	GTSE1	G2 and S-phase expressed 1 [Source:HGNC Symbol;Acc:HGNC:13698]
51527	GSKIP	GSK3B interacting protein [Source:HGNC Symbol;Acc:HGNC:20343]
5169	ENPP3	ectonucleotide pyrophosphatase/phosphodiesterase 3 [Source:HGNC Symbol;Acc:HGNC:3358]
51702	PADI3	peptidyl arginine deiminase 3 [Source:HGNC Symbol;Acc:HGNC:18337]
51714	SELENOT	selenoprotein T [Source:HGNC Symbol;Acc:HGNC:18136]
51726	DNAJB11	DnaJ heat shock protein family (Hsp40) member B11 [Source:HGNC Symbol;Acc:HGNC:14889]
51755	CDK12	cyclin dependent kinase 12 [Source:HGNC Symbol;Acc:HGNC:24224]
51809	GALNT7	polypeptide N-acetylgalactosaminyltransferase 7 [Source:HGNC Symbol;Acc:HGNC:4129]
5307	PITX1	paired like homeodomain 1 [Source:HGNC Symbol;Acc:HGNC:9004]
54345	SOX18	SRY-box transcription factor 18 [Source:HGNC Symbol;Acc:HGNC:11194]
54460	MRPS21	mitochondrial ribosomal protein S21 [Source:HGNC Symbol;Acc:HGNC:14046]
54621	VSIG10	V-set and immunoglobulin domain containing 10 [Source:HGNC Symbol;Acc:HGNC:26078]
54676	GTPBP2	GTP binding protein 2 [Source:HGNC Symbol;Acc:HGNC:4670]
5469	MED1	mediator complex subunit 1 [Source:HGNC Symbol;Acc:HGNC:9234]
54845	ESRP1	epithelial splicing regulatory protein 1 [Source:HGNC Symbol;Acc:HGNC:25966]
54883	CWC25	CWC25 spliceosome associated protein homolog [Source:HGNC Symbol;Acc:HGNC:25989]
54908	SPDL1	spindle apparatus coiled-coil protein 1 [Source:HGNC Symbol;Acc:HGNC:26010]
54961	SSH3	slingshot protein phosphatase 3 [Source:HGNC Symbol;Acc:HGNC:30581]
54965	PIGX	phosphatidylinositol glycan anchor biosynthesis class X [Source:HGNC Symbol;Acc:HGNC:26046]
54968	TMEM70	transmembrane protein 70 [Source:HGNC Symbol;Acc:HGNC:26050]
55003	PAK1IP1	PAK1 interacting protein 1 [Source:HGNC Symbol;Acc:HGNC:20882]
55165	CEP55	centrosomal protein 55 [Source:HGNC Symbol;Acc:HGNC:1161]
55176	SEC61A2	SEC61 translocon subunit alpha 2 [Source:HGNC Symbol;Acc:HGNC:17702]
55215	FANCI	FA complementation group I [Source:HGNC Symbol;Acc:HGNC:25568]
55247	NEIL3	nei like DNA glycosylase 3 [Source:HGNC Symbol;Acc:HGNC:24573]
55286	C4orf19	chromosome 4 open reading frame 19 [Source:HGNC Symbol;Acc:HGNC:25618]
55343	SLC35C1	solute carrier family 35 member C1 [Source:HGNC Symbol;Acc:HGNC:20197]
55350	VNN3	vanin 3 [Source:HGNC Symbol;Acc:HGNC:16431]
55355	HJURP	Holliday junction recognition protein [Source:HGNC Symbol;Acc:HGNC:25444]
55379	LRRC59	leucine rich repeat containing 59 [Source:HGNC Symbol;Acc:HGNC:28817]
55388	MCM10	minichromosome maintenance 10 replication initiation factor [Source:HGNC Symbol;Acc:HGNC:18043]
55585	UBE2Q1	ubiquitin conjugating enzyme E2 Q1 [Source:HGNC Symbol;Acc:HGNC:15698]
55605	KIF21A	kinesin family member 21A [Source:HGNC Symbol;Acc:HGNC:19349]
55705	IPO9	importin 9 [Source:HGNC Symbol;Acc:HGNC:19425]
55771	PRR11	proline rich 11 [Source:HGNC Symbol;Acc:HGNC:25619]
55858	TMEM165	transmembrane protein 165 [Source:HGNC Symbol;Acc:HGNC:30760]
55876	GSDMB	gasdermin B [Source:HGNC Symbol;Acc:HGNC:23690]
55920	RCC2	regulator of chromosome condensation 2 [Source:HGNC Symbol;Acc:HGNC:30297]
56123	PCDHB13	protocadherin beta 13 [Source:HGNC Symbol;Acc:HGNC:8684]
56886	UGGT1	UDP-glucose glycoprotein glucosyltransferase 1 [Source:HGNC Symbol;Acc:HGNC:15663]
56943	ENY2	ENY2 transcription and export complex 2 subunit [Source:HGNC Symbol;Acc:HGNC:24449]
5708	PSMD2	proteasome 26S subunit	non-ATPase 2 [Source:HGNC Symbol;Acc:HGNC:9559]
57136	APMAP	adipocyte plasma membrane associated protein [Source:HGNC Symbol;Acc:HGNC:13238]
57175	CORO1B	coronin 1B [Source:HGNC Symbol;Acc:HGNC:2253]
57216	VANGL2	VANGL planar cell polarity protein 2 [Source:HGNC Symbol;Acc:HGNC:15511]
57402	S100A14	S100 calcium binding protein A14 [Source:HGNC Symbol;Acc:HGNC:18901]
5757	PTMA	prothymosin alpha [Source:HGNC Symbol;Acc:HGNC:9623]
58488	PCTP	phosphatidylcholine transfer protein [Source:HGNC Symbol;Acc:HGNC:8752]
5954	RCN1	reticulocalbin 1 [Source:HGNC Symbol;Acc:HGNC:9934]
60673	ATG101	autophagy related 101 [Source:HGNC Symbol;Acc:HGNC:25679]
618	BCYRN1	brain cytoplasmic RNA 1 [Source:HGNC Symbol;Acc:HGNC:1022]
6185	RPN2	ribophorin II [Source:HGNC Symbol;Acc:HGNC:10382]
6286	S100P	S100 calcium binding protein P [Source:HGNC Symbol;Acc:HGNC:10504]
634	CEACAM1	CEA cell adhesion molecule 1 [Source:HGNC Symbol;Acc:HGNC:1814]
63876	PKNOX2	PBX/knotted 1 homeobox 2 [Source:HGNC Symbol;Acc:HGNC:16714]
63910	SLC17A9	solute carrier family 17 member 9 [Source:HGNC Symbol;Acc:HGNC:16192]
63916	ELMO2	engulfment and cell motility 2 [Source:HGNC Symbol;Acc:HGNC:17233]
63931	MRPS14	mitochondrial ribosomal protein S14 [Source:HGNC Symbol;Acc:HGNC:14049]
6396	SEC13	SEC13 homolog	nuclear pore and COPII coat complex component [Source:HGNC Symbol;Acc:HGNC:10697]
64151	NCAPG	non-SMC condensin I complex subunit G [Source:HGNC Symbol;Acc:HGNC:24304]
644745	HSPD1P4	heat shock protein family D (Hsp60) member 1 pseudogene 4 [Source:HGNC Symbol;Acc:HGNC:35146]
646255	RPL19P16	ribosomal protein L19 pseudogene 16 [Source:HGNC Symbol;Acc:HGNC:36596]
6482	ST3GAL1	ST3 beta-galactoside alpha-2	3-sialyltransferase 1 [Source:HGNC Symbol;Acc:HGNC:10862]
6495	SIX1	SIX homeobox 1 [Source:HGNC Symbol;Acc:HGNC:10887]
652	BMP4	bone morphogenetic protein 4 [Source:HGNC Symbol;Acc:HGNC:1071]
65220	NADK	NAD kinase [Source:HGNC Symbol;Acc:HGNC:29831]
654346	LGALS9C	galectin 9C [Source:HGNC Symbol;Acc:HGNC:33874]
6549	SLC9A2	solute carrier family 9 member A2 [Source:HGNC Symbol;Acc:HGNC:11072]
6557	SLC12A1	solute carrier family 12 member 1 [Source:HGNC Symbol;Acc:HGNC:10910]
6605	SMARCE1	SWI/SNF related	matrix associated	actin dependent regulator of chromatin	subfamily e	member 1 [Source:HGNC Symbol;Acc:HGNC:11109]
6664	SOX11	SRY-box transcription factor 11 [Source:HGNC Symbol;Acc:HGNC:11191]
6674	SPAG1	sperm associated antigen 1 [Source:HGNC Symbol;Acc:HGNC:11212]
6788	STK3	serine/threonine kinase 3 [Source:HGNC Symbol;Acc:HGNC:11406]
6836	SURF4	surfeit 4 [Source:HGNC Symbol;Acc:HGNC:11476]
6857	SYT1	synaptotagmin 1 [Source:HGNC Symbol;Acc:HGNC:11509]
7067	THRA	thyroid hormone receptor alpha [Source:HGNC Symbol;Acc:HGNC:11796]
7190	HSP90B2P	heat shock protein 90 beta family member 2	pseudogene [Source:HGNC Symbol;Acc:HGNC:12099]
727800	RNF208	ring finger protein 208 [Source:HGNC Symbol;Acc:HGNC:25420]
727897	MUC5B	mucin 5B	oligomeric mucus/gel-forming [Source:HGNC Symbol;Acc:HGNC:7516]
728350	EIF2S2P4	eukaryotic translation initiation factor 2 subunit 2 beta pseudogene 4 [Source:HGNC Symbol;Acc:HGNC:37626]
731656	LINC01348	long intergenic non-protein coding RNA 1348 [Source:HGNC Symbol;Acc:HGNC:50567]
7355	SLC35A2	solute carrier family 35 member A2 [Source:HGNC Symbol;Acc:HGNC:11022]
7425	VGF	VGF nerve growth factor inducible [Source:HGNC Symbol;Acc:HGNC:12684]
7703	PCGF2	polycomb group ring finger 2 [Source:HGNC Symbol;Acc:HGNC:12929]
784	CACNB3	calcium voltage-gated channel auxiliary subunit beta 3 [Source:HGNC Symbol;Acc:HGNC:1403]
79001	VKORC1	vitamin K epoxide reductase complex subunit 1 [Source:HGNC Symbol;Acc:HGNC:23663]
79047	KCTD15	potassium channel tetramerization domain containing 15 [Source:HGNC Symbol;Acc:HGNC:23297]
79152	FA2H	fatty acid 2-hydroxylase [Source:HGNC Symbol;Acc:HGNC:21197]
79174	CRELD2	cysteine rich with EGF like domains 2 [Source:HGNC Symbol;Acc:HGNC:28150]
79412	KREMEN2	kringle containing transmembrane protein 2 [Source:HGNC Symbol;Acc:HGNC:18797]
79624	ARMT1	acidic residue methyltransferase 1 [Source:HGNC Symbol;Acc:HGNC:17872]
7979	SEM1	SEM1 26S proteasome complex subunit [Source:HGNC Symbol;Acc:HGNC:10845]
79805	VASH2	vasohibin 2 [Source:HGNC Symbol;Acc:HGNC:25723]
79888	LPCAT1	lysophosphatidylcholine acyltransferase 1 [Source:HGNC Symbol;Acc:HGNC:25718]
79892	MCMBP	minichromosome maintenance complex binding protein [Source:HGNC Symbol;Acc:HGNC:25782]
79919	MAB21L4	mab-21 like 4 [Source:HGNC Symbol;Acc:HGNC:26216]
80128	TRIM46	tripartite motif containing 46 [Source:HGNC Symbol;Acc:HGNC:19019]
80129	CCDC170	coiled-coil domain containing 170 [Source:HGNC Symbol;Acc:HGNC:21177]
80178	TEDC2	tubulin epsilon and delta complex 2 [Source:HGNC Symbol;Acc:HGNC:25849]
80196	RNF34	ring finger protein 34 [Source:HGNC Symbol;Acc:HGNC:17297]
80341	BPIFB2	BPI fold containing family B member 2 [Source:HGNC Symbol;Acc:HGNC:16177]
80725	SRCIN1	SRC kinase signaling inhibitor 1 [Source:HGNC Symbol;Acc:HGNC:29506]
80774	LIMD2	LIM domain containing 2 [Source:HGNC Symbol;Acc:HGNC:28142]
80833	APOL3	apolipoprotein L3 [Source:HGNC Symbol;Acc:HGNC:14868]
81031	SLC2A10	solute carrier family 2 member 10 [Source:HGNC Symbol;Acc:HGNC:13444]
81610	FAM83D	family with sequence similarity 83 member D [Source:HGNC Symbol;Acc:HGNC:16122]
81621	KAZALD1	Kazal type serine peptidase inhibitor domain 1 [Source:HGNC Symbol;Acc:HGNC:25460]
81839	VANGL1	VANGL planar cell polarity protein 1 [Source:HGNC Symbol;Acc:HGNC:15512]
81892	SLIRP	SRA stem-loop interacting RNA binding protein [Source:HGNC Symbol;Acc:HGNC:20495]
8208	CHAF1B	chromatin assembly factor 1 subunit B [Source:HGNC Symbol;Acc:HGNC:1911]
828	CAPS	calcyphosine [Source:HGNC Symbol;Acc:HGNC:1487]
8323	FZD6	frizzled class receptor 6 [Source:HGNC Symbol;Acc:HGNC:4044]
8347	H2BC4	H2B clustered histone 4 [Source:HGNC Symbol;Acc:HGNC:4757]
83540	NUF2	NUF2 component of NDC80 kinetochore complex [Source:HGNC Symbol;Acc:HGNC:14621]
8357	H3C10	H3 clustered histone 10 [Source:HGNC Symbol;Acc:HGNC:4775]
8365	H4C8	H4 clustered histone 8 [Source:HGNC Symbol;Acc:HGNC:4788]
83930	STARD3NL	STARD3 N-terminal like [Source:HGNC Symbol;Acc:HGNC:19169]
8396	PIP4K2B	phosphatidylinositol-5-phosphate 4-kinase type 2 beta [Source:HGNC Symbol;Acc:HGNC:8998]
83990	BRIP1	BRCA1 interacting protein C-terminal helicase 1 [Source:HGNC Symbol;Acc:HGNC:20473]
84133	ZNRF3	zinc and ring finger 3 [Source:HGNC Symbol;Acc:HGNC:18126]
84152	PPP1R1B	protein phosphatase 1 regulatory inhibitor subunit 1B [Source:HGNC Symbol;Acc:HGNC:9287]
84153	RNASEH2C	ribonuclease H2 subunit C [Source:HGNC Symbol;Acc:HGNC:24116]
8427	ZNF282	zinc finger protein 282 [Source:HGNC Symbol;Acc:HGNC:13076]
84299	MIEN1	migration and invasion enhancer 1 [Source:HGNC Symbol;Acc:HGNC:28230]
84311	MRPL45	mitochondrial ribosomal protein L45 [Source:HGNC Symbol;Acc:HGNC:16651]
84319	CMSS1	cms1 ribosomal small subunit homolog [Source:HGNC Symbol;Acc:HGNC:28666]
84444	DOT1L	DOT1 like histone lysine methyltransferase [Source:HGNC Symbol;Acc:HGNC:24948]
84640	USP38	ubiquitin specific peptidase 38 [Source:HGNC Symbol;Acc:HGNC:20067]
84649	DGAT2	diacylglycerol O-acyltransferase 2 [Source:HGNC Symbol;Acc:HGNC:16940]
84678	KDM2B	lysine demethylase 2B [Source:HGNC Symbol;Acc:HGNC:13610]
84687	PPP1R9B	protein phosphatase 1 regulatory subunit 9B [Source:HGNC Symbol;Acc:HGNC:9298]
84790	TUBA1C	tubulin alpha 1c [Source:HGNC Symbol;Acc:HGNC:20768]
84875	PARP10	poly(ADP-ribose) polymerase family member 10 [Source:HGNC Symbol;Acc:HGNC:25895]
84900	RNFT2	ring finger protein	transmembrane 2 [Source:HGNC Symbol;Acc:HGNC:25905]
84937	ZNRF1	zinc and ring finger 1 [Source:HGNC Symbol;Acc:HGNC:18452]
84961	FBXL20	F-box and leucine rich repeat protein 20 [Source:HGNC Symbol;Acc:HGNC:24679]
8500	PPFIA1	PTPRF interacting protein alpha 1 [Source:HGNC Symbol;Acc:HGNC:9245]
8501	SLC43A1	solute carrier family 43 member 1 [Source:HGNC Symbol;Acc:HGNC:9225]
8535	CBX4	chromobox 4 [Source:HGNC Symbol;Acc:HGNC:1554]
8542	APOL1	apolipoprotein L1 [Source:HGNC Symbol;Acc:HGNC:618]
85453	TSPYL5	TSPY like 5 [Source:HGNC Symbol;Acc:HGNC:29367]
8562	DENR	density regulated re-initiation and release factor [Source:HGNC Symbol;Acc:HGNC:2769]
8564	KMO	kynurenine 3-monooxygenase [Source:HGNC Symbol;Acc:HGNC:6381]
8646	CHRD	chordin [Source:HGNC Symbol;Acc:HGNC:1949]
8733	GPAA1	glycosylphosphatidylinositol anchor attachment 1 [Source:HGNC Symbol;Acc:HGNC:4446]
8772	FADD	Fas associated via death domain [Source:HGNC Symbol;Acc:HGNC:3573]
8831	SYNGAP1	synaptic Ras GTPase activating protein 1 [Source:HGNC Symbol;Acc:HGNC:11497]
8875	VNN2	vanin 2 [Source:HGNC Symbol;Acc:HGNC:12706]
8895	CPNE3	copine 3 [Source:HGNC Symbol;Acc:HGNC:2316]
8904	CPNE1	copine 1 [Source:HGNC Symbol;Acc:HGNC:2314]
8969	H2AC11	H2A clustered histone 11 [Source:HGNC Symbol;Acc:HGNC:4737]
90249	UNC5A	unc-5 netrin receptor A [Source:HGNC Symbol;Acc:HGNC:12567]
9026	HIP1R	huntingtin interacting protein 1 related [Source:HGNC Symbol;Acc:HGNC:18415]
9047	SH2D2A	SH2 domain containing 2A [Source:HGNC Symbol;Acc:HGNC:10821]
90488	TMEM263	transmembrane protein 263 [Source:HGNC Symbol;Acc:HGNC:28281]
90701	SEC11C	SEC11 homolog C	signal peptidase complex subunit [Source:HGNC Symbol;Acc:HGNC:23400]
90993	CREB3L1	cAMP responsive element binding protein 3 like 1 [Source:HGNC Symbol;Acc:HGNC:18856]
9134	CCNE2	cyclin E2 [Source:HGNC Symbol;Acc:HGNC:1590]
91351	DDX60L	DExD/H-box 60 like [Source:HGNC Symbol;Acc:HGNC:26429]
91687	CENPL	centromere protein L [Source:HGNC Symbol;Acc:HGNC:17879]
92154	MTSS2	MTSS I-BAR domain containing 2 [Source:HGNC Symbol;Acc:HGNC:25094]
92340	PRR29	proline rich 29 [Source:HGNC Symbol;Acc:HGNC:25673]
92689	FAM114A1	family with sequence similarity 114 member A1 [Source:HGNC Symbol;Acc:HGNC:25087]
93210	PGAP3	post-GPI attachment to proteins phospholipase 3 [Source:HGNC Symbol;Acc:HGNC:23719]
93349	SP140L	SP140 nuclear body protein like [Source:HGNC Symbol;Acc:HGNC:25105]
9349	RPL23	ribosomal protein L23 [Source:HGNC Symbol;Acc:HGNC:10316]
9401	RECQL4	RecQ like helicase 4 [Source:HGNC Symbol;Acc:HGNC:9949]
94103	ORMDL3	ORMDL sphingolipid biosynthesis regulator 3 [Source:HGNC Symbol;Acc:HGNC:16038]
950	SCARB2	scavenger receptor class B member 2 [Source:HGNC Symbol;Acc:HGNC:1665]
9500	MAGED1	MAGE family member D1 [Source:HGNC Symbol;Acc:HGNC:6813]
9556	ATP5MPL	ATP synthase membrane subunit 6.8PL [Source:HGNC Symbol;Acc:HGNC:1188]
9601	PDIA4	protein disulfide isomerase family A member 4 [Source:HGNC Symbol;Acc:HGNC:30167]
9712	USP6NL	USP6 N-terminal like [Source:HGNC Symbol;Acc:HGNC:16858]
9749	PHACTR2	phosphatase and actin regulator 2 [Source:HGNC Symbol;Acc:HGNC:20956]
9768	PCLAF	PCNA clamp associated factor [Source:HGNC Symbol;Acc:HGNC:28961]
9788	MTSS1	MTSS I-BAR domain containing 1 [Source:HGNC Symbol;Acc:HGNC:20443]
9824	ARHGAP11A	Rho GTPase activating protein 11A [Source:HGNC Symbol;Acc:HGNC:15783]
9848	MFAP3L	microfibril associated protein 3 like [Source:HGNC Symbol;Acc:HGNC:29083]
9880	ZBTB39	zinc finger and BTB domain containing 39 [Source:HGNC Symbol;Acc:HGNC:29014]
9898	UBAP2L	ubiquitin associated protein 2 like [Source:HGNC Symbol;Acc:HGNC:29877]
9950	GOLGA5	golgin A5 [Source:HGNC Symbol;Acc:HGNC:4428]

## Sheet: ToppFun analysis
ToppFun results for up-regulated genes in DCIS_amp vs. DCIS_noamp
Category	ID	Name	Source	p-value	q-value Bonferroni	q-value FDR B&H	q-value FDR B&Y	Hit Count in Query List	Hit Count in Genome	Hit in Query List
Pathway	1269741	Cell Cycle	BioSystems: REACTOME	1.558e-10	3.564e-07	2.375e-07	1.974e-06	56	624	BRIP1,CENPW,CENPA,HJURP,OIP5,SKA2,CHEK1,HMMR,MCM10,RRM2,TYMS,FEN1,PLK1,SEC13,KIF23,POLA1,GTSE1,RMI2,GINS4,ZNF385A,PRIM2,TPX2,GINS2,ESPL1,CDCA5,MYBL2,KNTC1,CENPL,PSMA2,PSMB3,PSMB8,BARD1,PSMD1,PSMD2,PSMD3,CCND1,NUF2,RCC2,SPDL1,AURKA,NCAPG,BRCA2,DNA2,RAB2A,RAD9A,RAD51C,UBE2C,E2F1,RFC3,ORC1,CCNE2,EXO1,CDK1,CDC6,TOP2A,MAD2L1
Pathway	1269312	Interferon alpha/beta signaling	BioSystems: REACTOME	2.076e-10	4.75e-07	2.375e-07	1.974e-06	17	69	ADAR,IFI27,IFIT2,IFIT1,IFIT3,ISG15,OASL,IFI6,MX1,MX2,PSMB8,ISG20,STAT1,BST2,OAS1,OAS2,OAS3
Pathway	1269763	Cell Cycle, Mitotic	BioSystems: REACTOME	8.034e-08	0.0001838	6.127e-05	0.0005093	44	517	CENPA,SKA2,HMMR,MCM10,RRM2,TYMS,FEN1,PLK1,SEC13,KIF23,POLA1,GTSE1,GINS4,PRIM2,TPX2,GINS2,ESPL1,CDCA5,MYBL2,KNTC1,CENPL,PSMA2,PSMB3,PSMB8,PSMD1,PSMD2,PSMD3,CCND1,NUF2,RCC2,SPDL1,AURKA,NCAPG,DNA2,RAB2A,UBE2C,E2F1,RFC3,ORC1,CCNE2,CDK1,CDC6,TOP2A,MAD2L1
Pathway	1309103	Homologous DNA Pairing and Strand Exchange	BioSystems: REACTOME	2.241e-07	0.0005127	0.0001282	0.001065	11	43	BRIP1,CHEK1,RMI2,XRCC3,BARD1,BRCA2,DNA2,RAD9A,RAD51C,RFC3,EXO1
Pathway	1269875	DNA Replication	BioSystems: REACTOME	3.965e-07	0.0009072	0.0001814	0.001508	17	111	MCM10,FEN1,POLA1,GINS4,PRIM2,GINS2,PSMA2,PSMB3,PSMB8,PSMD1,PSMD2,PSMD3,DNA2,E2F1,RFC3,ORC1,CDC6
Pathway	1269311	Interferon Signaling	BioSystems: REACTOME	9.268e-07	0.00212	0.0002522	0.002097	23	202	UBE2L6,ADAR,TRIM46,IFI27,IFIT2,IFIT1,IFIT3,ISG15,OASL,IFI6,EIF2AK2,MX1,MX2,B2M,PSMB8,GBP1,TRIM21,ISG20,STAT1,BST2,OAS1,OAS2,OAS3
Pathway	1269764	Mitotic G1-G1/S phases	BioSystems: REACTOME	9.918e-07	0.002269	0.0002522	0.002097	19	145	MCM10,RRM2,TYMS,POLA1,PRIM2,MYBL2,PSMA2,PSMB3,PSMB8,PSMD1,PSMD2,PSMD3,CCND1,E2F1,ORC1,CCNE2,CDK1,CDC6,TOP2A
Pathway	1309104	Presynaptic phase of homologous DNA pairing and strand exchange	BioSystems: REACTOME	1.012e-06	0.002316	0.0002522	0.002097	10	40	BRIP1,CHEK1,RMI2,BARD1,BRCA2,DNA2,RAD9A,RAD51C,RFC3,EXO1
Pathway	1269777	S Phase	BioSystems: REACTOME	1.06e-06	0.002424	0.0002522	0.002097	18	132	FEN1,POLA1,GINS4,PRIM2,GINS2,CDCA5,PSMA2,PSMB3,PSMB8,PSMD1,PSMD2,PSMD3,CCND1,DNA2,RFC3,ORC1,CCNE2,CDC6
Pathway	1269742	Cell Cycle Checkpoints	BioSystems: REACTOME	1.102e-06	0.002522	0.0002522	0.002097	23	204	BRIP1,CHEK1,MCM10,GTSE1,RMI2,ZNF385A,PSMA2,PSMB3,PSMB8,BARD1,PSMD1,PSMD2,PSMD3,DNA2,RAD9A,UBE2C,RFC3,ORC1,CCNE2,EXO1,CDK1,CDC6,MAD2L1
Pathway	1269768	G1/S Transition	BioSystems: REACTOME	1.382e-06	0.003163	0.0002875	0.00239	17	121	MCM10,RRM2,TYMS,POLA1,PRIM2,PSMA2,PSMB3,PSMB8,PSMD1,PSMD2,PSMD3,CCND1,E2F1,ORC1,CCNE2,CDK1,CDC6
Pathway	1269772	G1/S-Specific Transcription	BioSystems: REACTOME	1.627e-06	0.003724	0.0003103	0.00258	7	18	RRM2,TYMS,POLA1,E2F1,ORC1,CDK1,CDC6
Pathway	1309107	Resolution of D-loop Structures through Synthesis-Dependent Strand Annealing (SDSA)	BioSystems: REACTOME	3.094e-06	0.007079	0.0005445	0.004527	8	27	BRIP1,RMI2,XRCC3,BARD1,BRCA2,DNA2,RAD51C,EXO1
Pathway	1269779	Synthesis of DNA	BioSystems: REACTOME	3.659e-06	0.008373	0.000598	0.004971	15	103	FEN1,POLA1,GINS4,PRIM2,GINS2,PSMA2,PSMB3,PSMB8,PSMD1,PSMD2,PSMD3,DNA2,RFC3,ORC1,CDC6
Pathway	167325	Protein processing in endoplasmic reticulum	BioSystems: KEGG	7.616e-06	0.01743	0.001162	0.009658	19	166	HSP90B1,RPN1,RPN2,DNAJA2,HSPA1A,SEC13,PDIA4,EIF2AK2,DNAJB11,UGGT1,HSPH1,SSR1,CKAP4,CALR,PDIA3,PREB,SEC61A2,SEC61G,SAR1B
Pathway	1269826	Separation of Sister Chromatids	BioSystems: REACTOME	1.077e-05	0.02464	0.00154	0.0128	19	170	CENPA,SKA2,PLK1,SEC13,ESPL1,CDCA5,KNTC1,CENPL,PSMA2,PSMB3,PSMB8,PSMD1,PSMD2,PSMD3,NUF2,RCC2,SPDL1,UBE2C,MAD2L1
Pathway	1269197	ER-Phagosome pathway	BioSystems: REACTOME	1.222e-05	0.02795	0.001548	0.01286	13	87	PSMA2,B2M,PSMB3,PSMB8,PSMD1,PSMD2,PSMD3,TAP1,TAPBP,CALR,PDIA3,SEC61A2,SEC61G
Pathway	1269753	G2/M Checkpoints	BioSystems: REACTOME	1.275e-05	0.02918	0.001548	0.01286	19	172	BRIP1,CHEK1,MCM10,GTSE1,RMI2,PSMA2,PSMB3,PSMB8,BARD1,PSMD1,PSMD2,PSMD3,DNA2,RAD9A,RFC3,ORC1,EXO1,CDK1,CDC6
Pathway	PW:0000034	oxidative phosphorylation	Pathway Ontology	1.285e-05	0.0294	0.001548	0.01286	10	52	COX4I1,COX5B,ATP5F1C,ATP5PF,NDUFA6,NDUFAB1,NDUFB3,NDUFB5,NDUFS6,COX17
Pathway	1457780	Neutrophil degranulation	BioSystems: REACTOME	1.602e-05	0.03666	0.001828	0.0152	37	492	LPCAT1,ACLY,TMC6,CRISP3,S100A11,S100P,ALDOC,HSPA1A,RHOF,SDCBP,COPB1,AGPAT2,IGF2R,PYCARD,CCT8,PSMA2,B2M,CEACAM6,PSMD1,PSMD2,PSMD3,GDI2,CEACAM1,GGH,JUP,BST2,SURF4,CPNE3,CPNE1,CKAP4,GPI,NRAS,DSP,LCN2,ARPC5,ORMDL3,CD63
Pathway	1269195	Antigen processing-Cross presentation	BioSystems: REACTOME	1.735e-05	0.0397	0.001828	0.0152	14	103	CTSL,PSMA2,B2M,PSMB3,PSMB8,PSMD1,PSMD2,PSMD3,TAP1,TAPBP,CALR,PDIA3,SEC61A2,SEC61G
Pathway	M19540	Oxidative phosphorylation	MSigDB C2 BIOCARTA (v7.1)	1.758e-05	0.04022	0.001828	0.0152	16	131	ATP6V1F,UQCR10,COX4I1,COX5B,PPA1,ATP6V0A4,ATP5F1B,ATP5F1C,ATP5PF,NDUFA4,NDUFA6,NDUFAB1,NDUFB3,NDUFB5,NDUFS6,COX17
Pathway	1269194	Antigen Presentation: Folding, assembly and peptide loading of class I MHC	BioSystems: REACTOME	1.977e-05	0.04523	0.001935	0.01608	7	25	SEC13,B2M,TAP1,TAPBP,CALR,PDIA3,SAR1B
Pathway	1269774	E2F mediated regulation of DNA replication	BioSystems: REACTOME	2.029e-05	0.04643	0.001935	0.01608	8	34	RRM2,TYMS,POLA1,PRIM2,E2F1,ORC1,CDK1,CDC6
Pathway	82942	Oxidative phosphorylation	BioSystems: KEGG	2.129e-05	0.04872	0.001949	0.0162	16	133	ATP6V1F,UQCR10,COX4I1,COX5B,PPA1,ATP6V0A4,ATP5F1B,ATP5F1C,ATP5PF,NDUFA4,NDUFA6,NDUFAB1,NDUFB3,NDUFB5,NDUFS6,COX17
Pathway	1309106	Resolution of D-loop Structures through Holliday Junction Intermediates	BioSystems: REACTOME	2.549e-05	0.05832	0.002152	0.01789	8	35	BRIP1,RMI2,XRCC3,BARD1,BRCA2,DNA2,RAD51C,EXO1
Pathway	M16024	Alzheimer's disease	MSigDB C2 BIOCARTA (v7.1)	2.55e-05	0.05835	0.002152	0.01789	18	165	UQCR10,PLCB4,BACE2,COX4I1,COX5B,ATP2A2,ATP2A3,ATP5F1B,ATP5F1C,ATP5PF,FADD,NDUFA4,NDUFA6,NDUFAB1,NDUFB3,NDUFB5,NDUFS6,CASP8
Pathway	1269825	Mitotic Anaphase	BioSystems: REACTOME	2.634e-05	0.06027	0.002152	0.01789	19	181	CENPA,SKA2,PLK1,SEC13,ESPL1,CDCA5,KNTC1,CENPL,PSMA2,PSMB3,PSMB8,PSMD1,PSMD2,PSMD3,NUF2,RCC2,SPDL1,UBE2C,MAD2L1
Pathway	1269823	Mitotic Metaphase and Anaphase	BioSystems: REACTOME	2.846e-05	0.06511	0.002245	0.01866	19	182	CENPA,SKA2,PLK1,SEC13,ESPL1,CDCA5,KNTC1,CENPL,PSMA2,PSMB3,PSMB8,PSMD1,PSMD2,PSMD3,NUF2,RCC2,SPDL1,UBE2C,MAD2L1
Pathway	1309102	HDR through Homologous Recombination (HRR)	BioSystems: REACTOME	3.068e-05	0.07019	0.00234	0.01945	11	69	BRIP1,CHEK1,RMI2,XRCC3,BARD1,BRCA2,DNA2,RAD9A,RAD51C,RFC3,EXO1
Pathway	1309105	Resolution of D-Loop Structures	BioSystems: REACTOME	3.176e-05	0.07266	0.002344	0.01948	8	36	BRIP1,RMI2,XRCC3,BARD1,BRCA2,DNA2,RAD51C,EXO1
Pathway	83097	Alzheimer's disease	BioSystems: KEGG	4.123e-05	0.09434	0.002948	0.02451	18	171	UQCR10,PLCB4,BACE2,COX4I1,COX5B,ATP2A2,ATP2A3,ATP5F1B,ATP5F1C,ATP5PF,FADD,NDUFA4,NDUFA6,NDUFAB1,NDUFB3,NDUFB5,NDUFS6,CASP8
Pathway	1269831	M/G1 Transition	BioSystems: REACTOME	6.667e-05	0.1525	0.004487	0.0373	12	88	MCM10,POLA1,PRIM2,PSMA2,PSMB3,PSMB8,PSMD1,PSMD2,PSMD3,E2F1,ORC1,CDC6
Pathway	1269832	DNA Replication Pre-Initiation	BioSystems: REACTOME	6.667e-05	0.1525	0.004487	0.0373	12	88	MCM10,POLA1,PRIM2,PSMA2,PSMB3,PSMB8,PSMD1,PSMD2,PSMD3,E2F1,ORC1,CDC6
Pathway	P02739	De novo pyrimidine deoxyribonucleotide biosynthesis	PantherDB	8.816e-05	0.2017	0.005763	0.04791	5	14	RRM1,RRM2,TYMS,DECR2,NME1
Pathway	1269784	DNA strand elongation	BioSystems: REACTOME	0.0001114	0.2549	0.00682	0.0567	7	32	FEN1,POLA1,GINS4,PRIM2,GINS2,DNA2,RFC3
Pathway	169355	RAC1 signaling pathway	BioSystems: Pathway Interaction Database	0.0001133	0.2592	0.00682	0.0567	9	54	CFL1,NOXO1,IQGAP3,BCAR1,RACGAP1,ARPC5,ARPC1B,ARPC2,LIMK1
Pathway	M278	RAC1 signaling pathway	MSigDB C2 BIOCARTA (v7.1)	0.0001133	0.2592	0.00682	0.0567	9	54	CFL1,NOXO1,IQGAP3,BCAR1,RACGAP1,ARPC5,ARPC1B,ARPC2,LIMK1
Pathway	1269820	Mitotic Prometaphase	BioSystems: REACTOME	0.0001644	0.3762	0.009647	0.0802	13	111	CENPA,SKA2,PLK1,SEC13,CDCA5,KNTC1,CENPL,NUF2,RCC2,SPDL1,NCAPG,CDK1,MAD2L1
Pathway	M7272	Parkinson's disease	MSigDB C2 BIOCARTA (v7.1)	0.0001942	0.4443	0.01101	0.09153	14	128	UBE2L6,UQCR10,COX4I1,COX5B,ATP5F1B,ATP5F1C,ATP5PF,NDUFA4,NDUFA6,NDUFAB1,NDUFB3,NDUFB5,NDUFS6,TH
Pathway	1270142	Synthesis and interconversion of nucleotide di- and triphosphates	BioSystems: REACTOME	0.0002021	0.4624	0.01101	0.09153	6	25	RRM1,RRM2,TXNRD1,GLRX,NME1,GUK1
Pathway	1269765	G0 and Early G1	BioSystems: REACTOME	0.0002021	0.4624	0.01101	0.09153	6	25	MYBL2,E2F1,CCNE2,CDK1,CDC6,TOP2A
Pathway	M1	Fanconi anemia pathway	MSigDB C2 BIOCARTA (v7.1)	0.0002337	0.5346	0.01243	0.1034	8	47	BRIP1,CHEK1,XRCC3,UBE2T,BRCA2,RAD9A,RFC3,FANCI
Pathway	M13486	Huntington's disease	MSigDB C2 BIOCARTA (v7.1)	0.0002537	0.5804	0.01283	0.1067	17	180	UQCR10,CLTC,PLCB4,COX4I1,COX5B,ATP5F1B,ATP5F1C,ATP5PF,NDUFA4,NDUFA6,NDUFAB1,NDUFB3,NDUFB5,NDUFS6,CASP8,CREB3L1,TGM2
Pathway	M40	E2F transcription factor network	MSigDB C2 BIOCARTA (v7.1)	0.000258	0.5903	0.01283	0.1067	10	73	RRM1,RRM2,TYMS,POLA1,MYBL2,E2F1,ORC1,CCNE2,CDK1,CDC6
Pathway	137934	E2F transcription factor network	BioSystems: Pathway Interaction Database	0.000258	0.5903	0.01283	0.1067	10	73	RRM1,RRM2,TYMS,POLA1,MYBL2,E2F1,ORC1,CCNE2,CDK1,CDC6
Pathway	1269821	Resolution of Sister Chromatid Cohesion	BioSystems: REACTOME	0.0003059	0.7	0.01478	0.1229	12	103	CENPA,SKA2,PLK1,SEC13,CDCA5,KNTC1,CENPL,NUF2,RCC2,SPDL1,CDK1,MAD2L1
Pathway	213306	Measles	BioSystems: KEGG	0.000314	0.7185	0.01478	0.1229	14	134	ADAR,RAB9A,HSPA1A,TBK1,EIF2AK2,MX1,TNFSF10,CCND1,STAT1,IFIH1,OAS1,OAS2,OAS3,CCNE2
Pathway	1269837	Regulation of mitotic cell cycle	BioSystems: REACTOME	0.0003231	0.7392	0.01478	0.1229	11	89	PLK1,PSMA2,PSMB3,PSMB8,PSMD1,PSMD2,PSMD3,AURKA,UBE2C,CDK1,MAD2L1
Pathway	1269838	APC/C-mediated degradation of cell cycle proteins	BioSystems: REACTOME	0.0003231	0.7392	0.01478	0.1229	11	89	PLK1,PSMA2,PSMB3,PSMB8,PSMD1,PSMD2,PSMD3,AURKA,UBE2C,CDK1,MAD2L1
Pathway	1309108	HDR through Single Strand Annealing (SSA)	BioSystems: REACTOME	0.0003469	0.7937	0.01556	0.1294	7	38	BRIP1,RMI2,BARD1,DNA2,RAD9A,RFC3,EXO1
Pathway	1383017	The role of GTSE1 in G2/M progression after G2 checkpoint	BioSystems: REACTOME	0.0003792	0.8677	0.01669	0.1387	9	63	PLK1,GTSE1,PSMA2,PSMB3,PSMB8,PSMD1,PSMD2,PSMD3,CDK1
Pathway	M46	ATR signaling pathway	MSigDB C2 BIOCARTA (v7.1)	0.0004099	0.9379	0.0177	0.1471	7	39	CHEK1,PLK1,BRCA2,TIMELESS,RAD9A,RFC3,CDC6
Pathway	1269192	Class I MHC mediated antigen processing & presentation	BioSystems: REACTOME	0.000472	1	0.01974	0.1641	27	376	UBE2L6,SEC13,UBE2Q1,RNF34,RNF213,UBE2F,CTSL,TRIM37,PSMA2,B2M,PSMB3,PSMB8,PSMD1,PSMD2,PSMD3,TRIM21,HERC6,TAP1,TAPBP,CALR,UBE2C,PDIA3,SEC61A2,SEC61G,SAR1B,ZNRF1,FBXL20
Pathway	1383080	Regulation of TP53 Activity through Phosphorylation	BioSystems: REACTOME	0.0004745	1	0.01974	0.1641	11	93	BRIP1,CHEK1,RMI2,TPX2,BARD1,AURKA,DNA2,TAF13,RAD9A,RFC3,EXO1
Pathway	1269794	Regulation of DNA replication	BioSystems: REACTOME	0.0004942	1	0.01984	0.1649	10	79	MCM10,PSMA2,PSMB3,PSMB8,PSMD1,PSMD2,PSMD3,E2F1,ORC1,CDC6
Pathway	1269842	Activation of APC/C and APC/C:Cdc20 mediated degradation of mitotic proteins	BioSystems: REACTOME	0.0004942	1	0.01984	0.1649	10	79	PLK1,PSMA2,PSMB3,PSMB8,PSMD1,PSMD2,PSMD3,UBE2C,CDK1,MAD2L1
Pathway	907942	superpathway of purine nucleotide salvage	BioSystems: BIOCYC	0.0005633	1	0.02148	0.1785	7	41	RRM1,RRM2,HPRT1,ATP5F1B,ATP5F1C,NME1,GUK1
Pathway	83098	Parkinson's disease	BioSystems: KEGG	0.0005683	1	0.02148	0.1785	14	142	UBE2L6,UQCR10,COX4I1,COX5B,ATP5F1B,ATP5F1C,ATP5PF,NDUFA4,NDUFA6,NDUFAB1,NDUFB3,NDUFB5,NDUFS6,TH
Pathway	1269788	Lagging Strand Synthesis	BioSystems: REACTOME	0.0005714	1	0.02148	0.1785	5	20	FEN1,POLA1,PRIM2,DNA2,RFC3
Pathway	83100	Huntington's disease	BioSystems: KEGG	0.0005726	1	0.02148	0.1785	17	193	UQCR10,CLTC,PLCB4,COX4I1,COX5B,ATP5F1B,ATP5F1C,ATP5PF,NDUFA4,NDUFA6,NDUFAB1,NDUFB3,NDUFB5,NDUFS6,CASP8,CREB3L1,TGM2
Pathway	1269203	Innate Immune System	BioSystems: REACTOME	0.0006569	1	0.02424	0.2015	69	1312	ERBB2,HSP90B1,LPCAT1,UBE2L6,ACLY,CFL1,TMC6,ATP6V1F,CRISP3,TSC2,S100A11,S100P,GRK2,PIP4K2B,FGG,ALDOC,HSPA1A,RHOF,SDCBP,FN1,COPB1,AGPAT2,IGF2R,TRIB3,ISG15,ELMO2,PYCARD,TBK1,ATP6V0A4,CCT8,BPIFB2,CTSL,MUC5AC,PSMA2,B2M,PSMB3,RIPK2,PSMB8,FADD,CEACAM6,PSMD1,PSMD2,PSMD3,TRIM21,PANX1,GDI2,CEACAM1,SYNGAP1,GGH,IFIH1,JUP,BST2,SURF4,CPNE3,CPNE1,CKAP4,WIPF2,GPI,NRAS,DSP,CASP8,MUC5B,LCN2,ARPC5,ARPC1B,ARPC2,LIMK…
Pathway	1270133	Metabolism of nucleotides	BioSystems: REACTOME	0.0006812	1	0.02474	0.2057	11	97	NT5C3A,NUDT9,RRM1,RRM2,TXNRD1,TYMS,HPRT1,NUDT1,GLRX,NME1,GUK1
Pathway	1383076	Regulation of TP53 Activity	BioSystems: REACTOME	0.0007105	1	0.0254	0.2112	15	162	BRIP1,CHEK1,PIP4K2B,RMI2,RNF34,ZNF385A,TPX2,BARD1,AURKA,DNA2,TAF13,RAD9A,RFC3,EXO1,CDK1
Pathway	1269839	Regulation of APC/C activators between G1/S and early anaphase	BioSystems: REACTOME	0.0007347	1	0.02586	0.215	10	83	PLK1,PSMA2,PSMB3,PSMB8,PSMD1,PSMD2,PSMD3,UBE2C,CDK1,MAD2L1
Pathway	1269743	G1/S DNA Damage Checkpoints	BioSystems: REACTOME	0.0007515	1	0.02599	0.216	9	69	CHEK1,ZNF385A,PSMA2,PSMB3,PSMB8,PSMD1,PSMD2,PSMD3,CCNE2
Pathway	132956	Metabolic pathways	BioSystems: KEGG	0.0007611	1	0.02599	0.216	67	1272	LPCAT1,PIGP,PDHA1,RPN1,RPN2,ACLY,ENPP3,NT5C3A,B3GALT5,ATP6V1F,HMGCS1,B3GNT3,RRM1,RRM2,UQCR10,TYMS,MGAT2,HPRT1,PLCB4,ALDOC,IL4I1,ALG6,PNMT,POLA1,COX4I1,COX5B,COQ5,AGPAT2,PTGES,ST3GAL1,IDI1,KMO,SEPHS2,PRIM2,ATP6V0A4,SMS,PLCH1,ATP5F1B,ATP5F1C,ATP5PF,IMPA1,GPAA1,ACSS1,NDUFA4,PSPH,NDUFA6,GALNT7,NDUFAB1,NDUFB3,NDUFB5,GALNT18,LCLAT1,NDUFS6,NSDHL,DGAT2,PIGX,NADK,PYCR1,GMDS,NME1,GPI,GNE,RDH10,COX17,TH,GUK…
Pathway	1269810	M Phase	BioSystems: REACTOME	0.0008207	1	0.02761	0.2296	23	311	CENPA,SKA2,PLK1,SEC13,KIF23,ESPL1,CDCA5,KNTC1,CENPL,PSMA2,PSMB3,PSMB8,PSMD1,PSMD2,PSMD3,NUF2,RCC2,SPDL1,NCAPG,RAB2A,UBE2C,CDK1,MAD2L1
Pathway	1270250	Fibronectin matrix formation	BioSystems: REACTOME	0.0008414	1	0.0279	0.2319	3	6	FN1,CEACAM6,CEACAM1
Pathway	1269833	Assembly of the pre-replicative complex	BioSystems: REACTOME	0.0009273	1	0.03031	0.252	9	71	PSMA2,PSMB3,PSMB8,PSMD1,PSMD2,PSMD3,E2F1,ORC1,CDC6
Pathway	1269654	Transcriptional Regulation by TP53	BioSystems: REACTOME	0.0009651	1	0.0311	0.2585	26	374	BRIP1,TSC2,CHEK1,TXNRD1,PIP4K2B,COX4I1,COX5B,RMI2,RNF34,ZNF385A,TPX2,CDK12,BARD1,NDUFA4,AURKA,DNA2,TAF13,RAD9A,GPI,E2F1,RFC3,GTF2H3,CCNE2,FANCI,EXO1,CDK1
Pathway	83040	Proteasome	BioSystems: KEGG	0.001005	1	0.03195	0.2656	7	45	POMP,PSMA2,PSMB3,PSMB8,PSMD1,PSMD2,PSMD3
Pathway	1269726	AUF1 (hnRNP D0) binds and destabilizes mRNA	BioSystems: REACTOME	0.001133	1	0.0355	0.2951	8	59	HSPA1A,HSPB1,PSMA2,PSMB3,PSMB8,PSMD1,PSMD2,PSMD3
Pathway	M10680	Proteasome	MSigDB C2 BIOCARTA (v7.1)	0.00115	1	0.03555	0.2955	7	46	POMP,PSMA2,PSMB3,PSMB8,PSMD1,PSMD2,PSMD3
Pathway	1268677	Metabolism of proteins	BioSystems: REACTOME	0.001213	1	0.03672	0.3053	81	1631	TIMM17B,HSP90B1,CEACAM5,PIGP,UBE2L6,RPN1,RPN2,SLC35C1,VNN3,CD109,B3GNT3,TFG,TUBB2A,RPL23,TUBA1B,MGAT2,RAB9A,ALG6,SEC13,COPB1,ST3GAL1,CBX4,SLC30A7,CCDC59,STS,UBE2T,CCT8,RAB21,MUC5AC,ATP5F1B,DNAJB11,PCGF2,GPAA1,PSMA2,UGGT1,B2M,PSMB3,RIPK2,PSMB8,BARD1,PSMD1,PSMD2,SEC11C,PSMD3,SSR1,GALNT7,GALNT18,AURKA,IFIH1,COA6,VNN2,PIGX,EIF2S2,GMDS,CKAP4,GNAZ,GNB1,RAB2A,RAB5A,TBCD,GP2,SENP5,KDELR2,KDELR3,GNE,TCP1,…
Pathway	1269790	Removal of the Flap Intermediate	BioSystems: REACTOME	0.00122	1	0.03672	0.3053	4	14	FEN1,POLA1,PRIM2,DNA2
Pathway	1269851	APC/C:Cdh1 mediated degradation of Cdc20 and other APC/C:Cdh1 targeted proteins in late mitosis/early G1	BioSystems: REACTOME	0.001379	1	0.04031	0.3351	9	75	PLK1,PSMA2,PSMB3,PSMB8,PSMD1,PSMD2,PSMD3,AURKA,UBE2C
Pathway	1269846	Cdc20:Phospho-APC/C mediated degradation of Cyclin A	BioSystems: REACTOME	0.001379	1	0.04031	0.3351	9	75	PSMA2,PSMB3,PSMB8,PSMD1,PSMD2,PSMD3,UBE2C,CDK1,MAD2L1
Pathway	1269859	Telomere C-strand (Lagging Strand) Synthesis	BioSystems: REACTOME	0.001392	1	0.04031	0.3351	5	24	FEN1,POLA1,PRIM2,DNA2,RFC3
Pathway	1269648	TRAIL signaling	BioSystems: REACTOME	0.001433	1	0.04099	0.3408	3	7	TNFSF10,FADD,CASP8
Pathway	1269796	Removal of licensing factors from origins	BioSystems: REACTOME	0.001516	1	0.0411	0.3417	9	76	MCM10,PSMA2,PSMB3,PSMB8,PSMD1,PSMD2,PSMD3,ORC1,CDC6
Pathway	1269845	APC:Cdc20 mediated degradation of cell cycle proteins prior to satisfation of the cell cycle checkpoint	BioSystems: REACTOME	0.001516	1	0.0411	0.3417	9	76	PSMA2,PSMB3,PSMB8,PSMD1,PSMD2,PSMD3,UBE2C,CDK1,MAD2L1
Pathway	1309099	Homology Directed Repair	BioSystems: REACTOME	0.00154	1	0.0411	0.3417	13	140	BRIP1,CHEK1,FEN1,RMI2,XRCC3,BARD1,BRCA2,TIMELESS,DNA2,RAD9A,RAD51C,RFC3,EXO1
Pathway	1269836	CDT1 association with the CDC6:ORC:origin complex	BioSystems: REACTOME	0.001573	1	0.0411	0.3417	8	62	PSMA2,PSMB3,PSMB8,PSMD1,PSMD2,PSMD3,ORC1,CDC6
Pathway	83039	DNA replication	BioSystems: KEGG	0.001593	1	0.0411	0.3417	6	36	RNASEH2C,FEN1,POLA1,PRIM2,DNA2,RFC3
Pathway	M16853	DNA replication	MSigDB C2 BIOCARTA (v7.1)	0.001593	1	0.0411	0.3417	6	36	RNASEH2C,FEN1,POLA1,PRIM2,DNA2,RFC3
Pathway	782380	pyrimidine deoxyribonucleotides de novo biosynthesis	BioSystems: BIOCYC	0.001617	1	0.0411	0.3417	4	15	RRM1,RRM2,TYMS,NME1
Pathway	782381	pyrimidine deoxyribonucleotides biosynthesis from CTP	BioSystems: BIOCYC	0.001617	1	0.0411	0.3417	4	15	RRM1,RRM2,TYMS,NME1
Pathway	1269789	Processive synthesis on the lagging strand	BioSystems: REACTOME	0.001617	1	0.0411	0.3417	4	15	FEN1,POLA1,PRIM2,DNA2
Pathway	907941	guanosine nucleotides de novo biosynthesis	BioSystems: BIOCYC	0.001617	1	0.0411	0.3417	4	15	RRM1,RRM2,NME1,GUK1
Pathway	1269507	Signaling by Rho GTPases	BioSystems: REACTOME	0.001679	1	0.04221	0.3509	28	430	CENPA,NET1,SKA2,NOXO1,RHOV,PLK1,RHOF,IQGAP3,SEC13,RHOD,RACGAP1,ARHGAP27,KNTC1,CENPL,NUF2,ARHGAP11A,GDI2,RCC2,SPDL1,WIPF2,PRC1,ECT2,ARPC5,ARPC1B,ARPC2,LIMK1,CTTN,MAD2L1
Pathway	1269770	SCF(Skp2)-mediated degradation of p27/p21	BioSystems: REACTOME	0.001747	1	0.04344	0.3611	8	63	PSMA2,PSMB3,PSMB8,PSMD1,PSMD2,PSMD3,CCND1,CCNE2
Pathway	1269844	APC/C:Cdc20 mediated degradation of mitotic proteins	BioSystems: REACTOME	0.001822	1	0.04481	0.3725	9	78	PSMA2,PSMB3,PSMB8,PSMD1,PSMD2,PSMD3,UBE2C,CDK1,MAD2L1
Pathway	1269757	Activation of ATR in response to replication stress	BioSystems: REACTOME	0.001845	1	0.04481	0.3725	6	37	CHEK1,MCM10,RAD9A,RFC3,ORC1,CDC6
Pathway	1270127	Respiratory electron transport, ATP synthesis by chemiosmotic coupling, and heat production by uncoupling proteins.	BioSystems: REACTOME	0.001861	1	0.04481	0.3725	12	126	UQCR10,COX4I1,COX5B,ATP5F1B,ATP5F1C,ATP5PF,NDUFA4,NDUFA6,NDUFAB1,NDUFB3,NDUFB5,NDUFS6
Pathway	1268697	Formation of tubulin folding intermediates by CCT/TriC	BioSystems: REACTOME	0.002031	1	0.0484	0.4024	5	26	TUBB2A,TUBA1B,CCT8,TCP1,TUBA1C
