# Supplementary material for: Transcriptome and genome evolution during HER2-amplified breast neoplasia
Source: Breast Cancer Res. 2021 Jul 15;23:73. doi: 10.1186/s13058-021-01451-6 (PMC8281634; doi:10.1186/s13058-021-01451-6)
Supplement: Supplementary file 3 — Additional file 3: Supplementary Table 6. Differentially expressed genes in comparison between DCIS_neg and DCIS_noamp. Gene set enrichment analysis (GSEA) and ToppFun analysis results on the upregulated genes in DCIS_noamp. [file 13058_2021_1451_MOESM3_ESM.xlsx]

## Sheet: DEgenes DCIS_neg vs. DCIS_noamp
DEgenes DCIS_neg vs. DCIS_noamp
	baseMean	log2FoldChange	lfcSE	stat	pvalue	padj
S100A9	19.8553	-3.77264	0.463145	-8.14571	3.77072e-16	9.48013e-13
PIGR	20.4929	-3.44976	0.496826	-6.9436	3.82222e-12	1.98465e-09
RARRES1	13.7248	-2.78637	0.355162	-7.84534	4.31771e-15	7.59873e-12
PCED1B.AS1	19.9132	-2.70487	0.436284	-6.19978	5.6541e-10	1.29229e-07
EGR1	91.438	-2.65189	0.340225	-7.79451	6.46583e-15	9.48268e-12
S100A8	16.7973	-2.61871	0.498316	-5.25512	1.4793e-07	1.37022e-05
KLK7	11.2031	-2.45681	0.300408	-8.17824	2.8803e-16	8.4484e-13
CLIC6	57.8987	-2.43339	0.359659	-6.76584	1.32538e-11	5.18341e-09
SDC1	20.6669	-2.36741	0.341501	-6.93237	4.13845e-12	1.98465e-09
SLC34A2	16.2321	-2.21702	0.402512	-5.50796	3.63006e-08	4.17552e-06
RP4.781K5.4	10.0437	-2.20649	0.299252	-7.37336	1.66377e-13	1.27307e-10
CYP2A6	20.1596	-2.17883	0.469763	-4.63814	3.51555e-06	0.000183048
KYNU	12.377	-2.16551	0.394458	-5.48983	4.02313e-08	4.56794e-06
KRT6B	9.26106	-2.15706	0.271037	-7.95852	1.74107e-15	3.83014e-12
ANXA1	30.0588	-2.15205	0.287271	-7.49136	6.81612e-14	6.35474e-11
SLPI	8.14512	-2.15038	0.323485	-6.64754	2.98035e-11	1.02846e-08
FDCSP	12.5509	-2.149	0.354757	-6.05766	1.38119e-09	2.85971e-07
RPL36P16	6.26106	-2.14512	0.232113	-9.24174	2.4253e-20	2.13414e-16
VMP1	401.233	-2.12144	0.305483	-6.94455	3.79662e-12	1.98465e-09
FOSB	47.3335	-2.09954	0.366854	-5.72311	1.04591e-08	1.5468e-06
AUTS2	102.739	-2.09444	0.334049	-6.26985	3.61403e-10	8.83378e-08
CYP2A13	23.8263	-2.08717	0.482854	-4.32256	1.5423e-05	0.000612707
KRT17	10.7106	-2.07638	0.262954	-7.89636	2.87166e-15	5.61536e-12
CUEDC1	18.3045	-2.07487	0.360952	-5.74834	9.01236e-09	1.36732e-06
CD24	1913.54	-2.06828	0.357277	-5.78903	7.07954e-09	1.11244e-06
FABP3	14.3351	-2.04947	0.40186	-5.09995	3.39738e-07	2.79395e-05
ACTG2	11.4205	-2.04237	0.288524	-7.07868	1.45533e-12	8.26206e-10
TNC	19.379	-1.96573	0.28346	-6.93479	4.06837e-12	1.98465e-09
TRIM29	11.7836	-1.94995	0.26152	-7.4562	8.90509e-14	7.83604e-11
TRAF4	15.5074	-1.94668	0.252572	-7.70744	1.2837e-14	1.73783e-11
ASPH	134.412	-1.91641	0.291123	-6.58284	4.61558e-11	1.53079e-08
SNHG25	44.9293	-1.91243	0.284544	-6.72104	1.80438e-11	6.61569e-09
KLK5	11.5799	-1.88151	0.311411	-6.04187	1.52342e-09	3.04666e-07
NCOA7	12.1451	-1.87833	0.265191	-7.08293	1.41141e-12	8.26206e-10
SOX11	5.81179	-1.86296	0.254844	-7.31021	2.66731e-13	1.80546e-10
PDLIM3	9.5799	-1.8237	0.269729	-6.76121	1.36841e-11	5.23537e-09
CDH3	9.55092	-1.81837	0.270173	-6.73041	1.69189e-11	6.33521e-09
CLDN1	8.43497	-1.78844	0.24769	-7.22047	5.18074e-13	3.25628e-10
SAA1	11.4929	-1.78147	0.273735	-6.50801	7.61536e-11	2.31074e-08
EGR2	11.7393	-1.77086	0.260499	-6.79797	1.06106e-11	4.34271e-09
KRT7	26.0733	-1.76516	0.293722	-6.00963	1.85947e-09	3.66262e-07
ATF3	14.0147	-1.74006	0.287788	-6.04631	1.482e-09	3.03276e-07
KRT23	14.7103	-1.73991	0.2729	-6.37565	1.82193e-10	4.85822e-08
KRT14	18.0147	-1.72986	0.265163	-6.52376	6.85647e-11	2.15477e-08
KRT81	16.0292	-1.72312	0.400539	-4.302	1.69266e-05	0.000657597
CX3CL1	12.348	-1.71212	0.372096	-4.60129	4.19887e-06	0.000211131
KRT5	15.0437	-1.69742	0.29125	-5.82805	5.60797e-09	9.2238e-07
LAMC2	16.3335	-1.68147	0.242267	-6.94055	3.90565e-12	1.98465e-09
CFD	7.82628	-1.67217	0.261302	-6.39938	1.56012e-10	4.29009e-08
MUC5B	9.89874	-1.6561	0.345017	-4.80006	1.58616e-06	9.69921e-05
MXRA8	9.07503	-1.62482	0.271411	-5.98655	2.14338e-09	4.05605e-07
LTBP2	17.0727	-1.61845	0.265396	-6.09827	1.07221e-09	2.27348e-07
KLF6	97.3799	-1.6079	0.283153	-5.67855	1.35842e-08	1.88243e-06
GABRQ	9.11613	-1.60439	0.333476	-4.81111	1.50091e-06	9.30089e-05
MYL9	6.49295	-1.59354	0.275483	-5.78452	7.27182e-09	1.12516e-06
GLYATL2	7.47845	-1.59029	0.284165	-5.59636	2.18896e-08	2.73217e-06
LCN2	5.76831	-1.56779	0.275393	-5.6929	1.24898e-08	1.78706e-06
DSC3	11.1596	-1.56367	0.264789	-5.90535	3.51896e-09	6.38456e-07
CACNG4	34.9577	-1.54937	0.279427	-5.5448	2.94298e-08	3.54067e-06
CALD1	17.406	-1.54903	0.272242	-5.68991	1.27106e-08	1.78954e-06
PCED1B	12.3335	-1.50969	0.312243	-4.835	1.33146e-06	8.52086e-05
LIF	7.21758	-1.50834	0.242389	-6.2228	4.88351e-10	1.14593e-07
CEP95	51.393	-1.50293	0.200645	-7.49051	6.86062e-14	6.35474e-11
IL4R	11.7538	-1.49374	0.217267	-6.87513	6.19336e-12	2.79479e-09
CXCL8	7.60889	-1.47165	0.300825	-4.89203	9.97987e-07	6.70366e-05
ZFP36	52.1205	-1.46197	0.243391	-6.00666	1.89385e-09	3.66262e-07
MESP1	16.8408	-1.45938	0.300031	-4.86409	1.14985e-06	7.55085e-05
SCD5	13.6379	-1.44767	0.292914	-4.94231	7.72036e-07	5.52319e-05
MIR24.2	10.6669	-1.44659	0.224119	-6.45457	1.08526e-10	3.08056e-08
SERPINE1	8.08715	-1.4439	0.274958	-5.25134	1.50998e-07	1.39132e-05
NHS	30.0437	-1.44366	0.32316	-4.46734	7.91985e-06	0.000358631
PPP4R1L	21.4929	-1.44329	0.309615	-4.66156	3.13826e-06	0.000166859
GUCY1A3	7.62338	-1.44304	0.285893	-5.04749	4.47647e-07	3.50139e-05
EDN1	7.87026	-1.43926	0.252003	-5.71129	1.12125e-08	1.63081e-06
DKK1	8.50744	-1.43522	0.259901	-5.52218	3.34815e-08	3.90226e-06
PTK7	10.9171	-1.43315	0.263044	-5.44831	5.08496e-08	5.66394e-06
GCNT1	13.6545	-1.4321	0.279826	-5.1178	3.09114e-07	2.56608e-05
PRAME	8.86976	-1.42889	0.338679	-4.21901	2.45381e-05	0.000879524
TUBA1A	35.902	-1.42378	0.207723	-6.8542	7.17126e-12	3.07822e-09
EDIL3	8.89874	-1.40783	0.289014	-4.87114	1.10954e-06	7.3134e-05
PPFIA4	11.9712	-1.40429	0.357311	-3.93017	8.4886e-05	0.00242193
TM4SF18	59.3335	-1.398	0.364452	-3.83589	0.000125111	0.00325233
ABCA10	13.406	-1.38907	0.300118	-4.62843	3.68441e-06	0.000189044
TSPAN6	29.4645	-1.38725	0.204823	-6.77294	1.26192e-11	5.04739e-09
EMP1	45.4258	-1.38534	0.30471	-4.54643	5.45638e-06	0.000260942
EPPK1	17.2611	-1.38486	0.264776	-5.23028	1.6925e-07	1.55137e-05
MYEOV	6.47845	-1.37958	0.272334	-5.06577	4.06756e-07	3.25386e-05
PCDHB16	9.52392	-1.37888	0.241272	-5.71504	1.0968e-08	1.60855e-06
CCL28	12.1886	-1.37864	0.277914	-4.96066	7.02527e-07	5.13019e-05
RNF217	11.2343	-1.37825	0.259231	-5.3167	1.05666e-07	1.06479e-05
PLAG1	10.8118	-1.3711	0.274055	-5.00298	5.64496e-07	4.30067e-05
SCRN1	20.8118	-1.36633	0.23761	-5.75028	8.90971e-09	1.3635e-06
COL17A1	14.5509	-1.3641	0.26564	-5.13514	2.8194e-07	2.35159e-05
RAB6B	7.55092	-1.36212	0.246391	-5.52826	3.23416e-08	3.79454e-06
CCND2	12.5372	-1.35498	0.240987	-5.62262	1.88078e-08	2.41605e-06
KLK6	7.43497	-1.34878	0.243903	-5.53	3.20224e-08	3.7823e-06
OPRPN	7.68135	-1.34792	0.260519	-5.17397	2.29174e-07	1.99665e-05
ALDH1A3	6.72483	-1.34241	0.204006	-6.58024	4.697e-11	1.53079e-08
LBH	11.7683	-1.34237	0.251281	-5.34213	9.18619e-08	9.50986e-06
EFNA5	13.6965	-1.34208	0.270005	-4.97058	6.67536e-07	4.91547e-05
CEBPD	181.165	-1.33818	0.212855	-6.28682	3.24027e-10	8.03176e-08
GSTP1	13.8408	-1.33632	0.300916	-4.44084	8.96088e-06	0.000393389
PTGS2	10.1016	-1.3335	0.290949	-4.58327	4.57761e-06	0.000227574
TFPI	8.27755	-1.32732	0.269613	-4.92305	8.52045e-07	5.92693e-05
FOS	72.1626	-1.32286	0.331284	-3.99315	6.52019e-05	0.00191248
WEE1	62.6107	-1.32286	0.20732	-6.38076	1.76212e-10	4.77102e-08
CP	7.44947	-1.32107	0.250381	-5.27625	1.31855e-07	1.23432e-05
TIMP3	324.727	-1.31837	0.27669	-4.76477	1.89065e-06	0.000113176
VIM	32.3229	-1.31751	0.224861	-5.8592	4.65095e-09	8.10417e-07
DIO2	7.55092	-1.31565	0.291391	-4.51508	6.32925e-06	0.000298629
ADAMTS1	10.5995	-1.31181	0.27603	-4.75244	2.00981e-06	0.000117902
DEFB1	6.79729	-1.31095	0.271071	-4.83619	1.32348e-06	8.50072e-05
PDZK1IP1	6.85526	-1.31005	0.23472	-5.58136	2.38651e-08	2.93708e-06
DUSP1	55.5518	-1.30712	0.295342	-4.42578	9.60956e-06	0.000417577
CTGF	14.6524	-1.30522	0.291764	-4.47353	7.69387e-06	0.000350788
FAT1	9.31903	-1.30079	0.246116	-5.28526	1.25523e-07	1.18768e-05
FOXC1	6.63837	-1.30054	0.213177	-6.10076	1.05565e-09	2.26566e-07
SPTSSB	16.6234	-1.30025	0.286813	-4.53344	5.80309e-06	0.000275254
MMP7	6.9857	-1.2957	0.254566	-5.08983	3.58381e-07	2.93356e-05
ASS1	11.6393	-1.29179	0.256792	-5.03049	4.89221e-07	3.77623e-05
RASAL2	12.4205	-1.29078	0.219977	-5.86777	4.41686e-09	7.77324e-07
MYLK	15.5654	-1.29008	0.290055	-4.44772	8.67849e-06	0.000386665
MYO1B	26.0883	-1.28455	0.2471	-5.19851	2.00888e-07	1.79463e-05
IGF2BP2	8.56541	-1.28237	0.253589	-5.05686	4.26208e-07	3.36361e-05
CECR2	10.539	-1.27925	0.259503	-4.9296	8.23989e-07	5.80055e-05
DPYSL3	7.81179	-1.27514	0.232017	-5.49587	3.88781e-08	4.44296e-06
VTCN1	61.4512	-1.26518	0.424979	-2.97705	0.0029104	0.0322748
IER5L	24.5509	-1.25919	0.243891	-5.16291	2.43145e-07	2.07724e-05
ITGB4	10.1741	-1.25625	0.236866	-5.30364	1.13515e-07	1.12233e-05
IL34	5.82628	-1.25479	0.198917	-6.3081	2.82478e-10	7.20483e-08
IFNGR1	7.95671	-1.25243	0.236512	-5.2954	1.18759e-07	1.15471e-05
RPS6KB1	50.1318	-1.25078	0.257194	-4.86317	1.15523e-06	7.55795e-05
DDX5	376.349	-1.24824	0.203547	-6.13247	8.6527e-10	1.92758e-07
TSHZ2	17.5102	-1.24523	0.295781	-4.20997	2.55405e-05	0.00091024
PPP1R12B	16.5539	-1.23726	0.213716	-5.78929	7.06862e-09	1.11244e-06
LAD1	7.00019	-1.23453	0.233084	-5.29651	1.18035e-07	1.15406e-05
ROBO1	14.5658	-1.23152	0.265016	-4.64697	3.36854e-06	0.000176964
CNN1	8.62338	-1.22923	0.241751	-5.08467	3.68273e-07	3.00057e-05
STEAP4	45.3335	-1.22868	0.410275	-2.99478	0.00274643	0.0310334
PLS3	15.4785	-1.22818	0.257842	-4.76328	1.90467e-06	0.000113628
PGGHG	74.9213	-1.22795	0.374576	-3.27824	0.00104455	0.0155525
APPBP2	38.1741	-1.22551	0.262649	-4.66598	3.07146e-06	0.0001643
CXCL1	6.84077	-1.22286	0.277613	-4.40492	1.05823e-05	0.000448766
SCPEP1	9.11801	-1.22216	0.260496	-4.69168	2.70976e-06	0.00014971
FLJ40194	7.24657	-1.22194	0.246455	-4.95809	7.11903e-07	5.15588e-05
AKR1B15	7.30454	-1.22182	0.287917	-4.24364	2.19925e-05	0.000805542
AP000892.6	10.2321	-1.21195	0.297193	-4.07799	4.54273e-05	0.0014405
TMEM51	25.8553	-1.21079	0.198041	-6.11382	9.72711e-10	2.11343e-07
CYR61	19.4215	-1.20657	0.245583	-4.91308	8.96581e-07	6.13966e-05
RCAN1	9.68158	-1.20654	0.241244	-5.00131	5.69414e-07	4.31945e-05
TANC2	18.8698	-1.20352	0.259866	-4.63133	3.6333e-06	0.000186966
LTBP1	11.8553	-1.20179	0.255221	-4.70882	2.49156e-06	0.000141448
YBX3	29.9433	-1.20095	0.211859	-5.66864	1.43933e-08	1.94852e-06
DKK3	9.01606	-1.20057	0.256586	-4.67899	2.88285e-06	0.000157563
PDLIM1	42.2354	-1.19738	0.22729	-5.26807	1.37865e-07	1.28375e-05
KIAA0100	45.6697	-1.19379	0.220794	-5.4068	6.41609e-08	6.97017e-06
ZIC2	8.1741	-1.1929	0.225575	-5.28826	1.23485e-07	1.18755e-05
THBS2	10.9277	-1.19123	0.276341	-4.31071	1.62733e-05	0.000637514
S100A7A	6.08715	-1.18826	0.265289	-4.47912	7.49516e-06	0.000343509
ISLR	7.5799	-1.18818	0.209814	-5.66304	1.48711e-08	1.99783e-06
LINGO1	45.8703	-1.18287	0.384448	-3.07681	0.00209229	0.0255001
BHLHE41	18.0727	-1.18037	0.22087	-5.34419	9.08201e-08	9.45765e-06
SIX3	7.20309	-1.17955	0.241369	-4.8869	1.02434e-06	6.80276e-05
RGL3	33.6241	-1.17681	0.195903	-6.00713	1.88841e-09	3.66262e-07
GABRE	7.5799	-1.17359	0.27351	-4.29087	1.77977e-05	0.000682401
PDK4	33.3218	-1.17251	0.281041	-4.17204	3.01884e-05	0.00103363
TINAGL1	14.1165	-1.1712	0.242478	-4.83012	1.36453e-06	8.70087e-05
GABRP	14.3335	-1.16976	0.388994	-3.00714	0.0026372	0.0301315
WIPI2	103.902	-1.16734	0.218082	-5.35277	8.66199e-08	9.12829e-06
DUSP2	7.49295	-1.16587	0.245169	-4.75537	1.98081e-06	0.00011659
SYT14	7.31903	-1.16491	0.230053	-5.06368	4.11246e-07	3.27489e-05
PADI2	13.1016	-1.16424	0.314409	-3.70293	0.000213124	0.00480867
LAMA5	23.4855	-1.15991	0.296151	-3.91662	8.9799e-05	0.0025237
JAG1	31.7248	-1.15853	0.223755	-5.17768	2.24667e-07	1.97695e-05
STAC2	7.85526	-1.15724	0.309199	-3.7427	0.000182054	0.00436509
SAA2	6.66686	-1.15677	0.218491	-5.29436	1.19436e-07	1.15492e-05
MAP3K5	11.9151	-1.15571	0.221467	-5.21845	1.80427e-07	1.64526e-05
MMP14	20.435	-1.15509	0.192373	-6.00445	1.91978e-09	3.67241e-07
FAM84A	31.7013	-1.15362	0.272247	-4.23739	2.26131e-05	0.000819189
TMEM123	37.9877	-1.15203	0.177409	-6.49365	8.378e-11	2.49906e-08
GLIS3	6.47845	-1.15111	0.202265	-5.69111	1.26219e-08	1.78954e-06
ERAL1	28.1596	-1.15058	0.247905	-4.6412	3.46399e-06	0.000180898
FLNA	50.989	-1.14919	0.201463	-5.70424	1.16862e-08	1.68579e-06
ANXA3	9.33353	-1.14736	0.265619	-4.31959	1.56321e-05	0.000619616
LRRC75A.AS1	162.895	-1.14611	0.325307	-3.52317	0.00042642	0.00807811
RP11.169K16.8	12.29	-1.14366	0.240809	-4.74922	2.04199e-06	0.000119392
RPL36	80.6814	-1.14323	0.151397	-7.55116	4.31397e-14	4.71228e-11
CAV2	8.60889	-1.13612	0.235741	-4.81934	1.44035e-06	8.98889e-05
ELF3	58.3048	-1.13235	0.208522	-5.43035	5.62448e-08	6.18658e-06
KLK10	6.24657	-1.13162	0.248848	-4.54743	5.4305e-06	0.000260413
CREB5	7.13063	-1.12935	0.218557	-5.16731	2.37492e-07	2.03884e-05
MYC	8.13063	-1.12869	0.234753	-4.80798	1.52462e-06	9.41464e-05
TUBB6	7.94222	-1.12346	0.215962	-5.20212	1.97029e-07	1.77821e-05
ATP13A5	5.88425	-1.12246	0.229169	-4.89797	9.68315e-07	6.52926e-05
DSC2	13.2031	-1.12117	0.252392	-4.44217	8.90566e-06	0.000393389
RNF145	8.04367	-1.12112	0.217313	-5.15901	2.48259e-07	2.11068e-05
FOSL2	53.9007	-1.11438	0.155799	-7.15267	8.51062e-13	5.16477e-10
S100A2	6.24657	-1.11427	0.226514	-4.9192	8.68995e-07	6.02104e-05
S100A7	6.24657	-1.11426	0.272702	-4.086	4.38871e-05	0.00140176
KRT16P6	7.56541	-1.11223	0.229278	-4.85104	1.22819e-06	8.00551e-05
MIA	5.73932	-1.11095	0.217418	-5.10977	3.2256e-07	2.66513e-05
PDIA4	26.319	-1.1106	0.252894	-4.39157	1.12534e-05	0.00047267
APLP2	113.215	-1.11048	0.205864	-5.39421	6.88249e-08	7.43097e-06
SGK1	10.29	-1.10531	0.24147	-4.57742	4.70753e-06	0.000232067
TNFAIP1	27.5944	-1.10324	0.198999	-5.54394	2.95743e-08	3.54067e-06
TENM2	7.73932	-1.10038	0.235575	-4.67106	2.99645e-06	0.000162123
PPP1R14C	5.86976	-1.09927	0.19194	-5.72718	1.02113e-08	1.52296e-06
PIM1	12.5074	-1.09925	0.262378	-4.18956	2.79493e-05	0.000981795
SKIL	53.9132	-1.09684	0.274851	-3.99066	6.58906e-05	0.00192947
RP11.89K21.1	7.1741	-1.09593	0.211728	-5.17612	2.26542e-07	1.98354e-05
MACC1	8.31903	-1.09472	0.233554	-4.68721	2.76954e-06	0.000152316
ITGB8	12.3045	-1.09315	0.255177	-4.28388	1.83663e-05	0.000698119
F3	44.7854	-1.08821	0.241583	-4.5045	6.65289e-06	0.000312225
KLF7	25.1596	-1.08491	0.209837	-5.17027	2.33761e-07	2.02658e-05
PDLIM5	122.176	-1.08183	0.192699	-5.61407	1.97623e-08	2.50214e-06
C1orf106	26.1451	-1.08121	0.217141	-4.97931	6.38104e-07	4.71849e-05
FAT2	6.1886	-1.07869	0.229657	-4.69697	2.64044e-06	0.000147671
APP	60.3625	-1.0768	0.182451	-5.90186	3.59427e-09	6.45465e-07
MAFF	13.0625	-1.07554	0.265733	-4.04745	5.17795e-05	0.00161001
SPEG	14.1451	-1.07542	0.231991	-4.6356	3.55909e-06	0.000183684
RASD1	8.92773	-1.0722	0.247572	-4.33088	1.48514e-05	0.000595376
CDC42EP5	9.24657	-1.07097	0.246273	-4.34869	1.36953e-05	0.000559221
PTPN14	15.5105	-1.06984	0.258477	-4.13901	3.48814e-05	0.00116941
TSKU	49.9292	-1.06957	0.264879	-4.03796	5.39188e-05	0.00165627
DDX42	21.0734	-1.06953	0.218211	-4.90136	9.5177e-07	6.44238e-05
SOX9	17.9857	-1.06869	0.24237	-4.40932	1.03694e-05	0.000442938
MET	7.88425	-1.06835	0.222967	-4.79151	1.65529e-06	0.000100454
FGB	6.47845	-1.06781	0.287428	-3.71506	0.000203156	0.00468685
PDPR	16.4102	-1.06754	0.260816	-4.09308	4.25683e-05	0.00136708
CLDN4	39.4792	-1.06584	0.251301	-4.24129	2.22234e-05	0.000808078
PHB	77.0734	-1.06453	0.257019	-4.14183	3.44546e-05	0.0011594
KRT80	9.42048	-1.06211	0.228378	-4.65069	3.30824e-06	0.000174317
CTA.392C11.1	7.26106	-1.06043	0.309597	-3.4252	0.000614347	0.0105276
TCF7	9.84077	-1.06003	0.249135	-4.25486	2.09178e-05	0.000771767
FRK	13.5946	-1.05852	0.236506	-4.47566	7.61757e-06	0.000348212
PERP	103.392	-1.05355	0.21843	-4.8233	1.41205e-06	8.90431e-05
ATP8A2	11.6234	-1.05227	0.302127	-3.48287	0.000496061	0.00900529
CD82	16.2193	-1.05096	0.254542	-4.12884	3.6459e-05	0.00120609
ZBTB18	15.406	-1.04964	0.34012	-3.08611	0.00202797	0.0249757
AIM1	18.9712	-1.04769	0.224532	-4.66609	3.06987e-06	0.0001643
KCNQ1OT1	96.5417	-1.04718	0.232696	-4.50019	6.78912e-06	0.000316928
C10orf10	9.60889	-1.04557	0.235896	-4.43232	9.32266e-06	0.000407408
NRG1	8.16283	-1.04427	0.261459	-3.99401	6.49646e-05	0.00191189
VSNL1	5.91324	-1.04147	0.231259	-4.50346	6.68552e-06	0.000312921
ATP11C	20.6669	-1.04119	0.254635	-4.08896	4.33317e-05	0.00138738
CAMK2D	10.2176	-1.03939	0.253124	-4.10623	4.02164e-05	0.00131068
SMR3B	9.68135	-1.03856	0.251533	-4.1289	3.64503e-05	0.00120609
TM4SF1	1240.24	-1.03781	0.226374	-4.58451	4.55059e-06	0.000226872
SYNM	16.0437	-1.03596	0.366852	-2.82391	0.00474419	0.0462053
TNFRSF18	15.3915	-1.03407	0.274378	-3.76876	0.000164057	0.00401006
JUN	40.4355	-1.03372	0.278648	-3.70977	0.00020745	0.0047476
BAMBI	24.7248	-1.03345	0.27282	-3.78802	0.000151855	0.00379606
SERPINB5	8.11613	-1.03305	0.2279	-4.53289	5.8182e-06	0.000275254
EPAS1	15.8553	-1.03233	0.277574	-3.71911	0.000199927	0.00464219
FTSJ3	13.2466	-1.03078	0.230856	-4.46504	8.00554e-06	0.000360331
AKT3	7.84077	-1.03048	0.237009	-4.34787	1.37468e-05	0.000560025
PRO1804	7.24657	-1.02734	0.27672	-3.71257	0.000205167	0.00471077
TMPRSS4	5.86999	-1.02687	0.237215	-4.32887	1.49877e-05	0.000598113
WWTR1	26.6379	-1.02577	0.256344	-4.00154	6.29303e-05	0.00186764
ABCA6	8.1886	-1.0249	0.254287	-4.03049	5.56616e-05	0.00168295
CDK6	8.13101	-1.02371	0.21364	-4.79177	1.65316e-06	0.000100454
CBSL	10.9712	-1.02175	0.264522	-3.86264	0.000112167	0.00298643
HEBP2	38.0734	-1.01851	0.180414	-5.6454	1.64798e-08	2.14836e-06
RND3	30.1168	-1.01818	0.295181	-3.44935	0.000561941	0.00985021
RP11.588K22.2	6.00019	-1.01749	0.219423	-4.63714	3.53261e-06	0.000183394
RIPK4	11.3625	-1.0164	0.207911	-4.8886	1.01554e-06	6.76987e-05
STX7	27.8167	-1.01558	0.210532	-4.82386	1.40805e-06	8.90431e-05
SLC5A6	18.7108	-1.01465	0.209691	-4.83882	1.30615e-06	8.45106e-05
INSR	70.5368	-1.01326	0.190594	-5.31633	1.0588e-07	1.06479e-05
TAGLN2	214.049	-1.01249	0.204409	-4.95329	7.29701e-07	5.24164e-05
DCDC2	11.3915	-1.01226	0.278736	-3.63162	0.000281646	0.00593615
TRIB1	25.7538	-1.01061	0.224188	-4.50785	6.54873e-06	0.000308158
ADM	8.33353	-1.0091	0.27437	-3.67789	0.000235175	0.00516711
IFT20	26.1909	-1.00793	0.204212	-4.93568	7.98715e-07	5.66798e-05
DSG3	7.53642	-1.00622	0.220181	-4.56997	4.87805e-06	0.000238469
FUCA2	17.3652	-1.00498	0.235582	-4.26595	1.99049e-05	0.000743751
GULP1	7.47845	-1.00472	0.214443	-4.68523	2.79642e-06	0.000153315
NOTCH1	14.5799	-1.00321	0.243746	-4.11582	3.85801e-05	0.00126203
POLDIP2	23.4495	-1.002	0.234436	-4.27407	1.91934e-05	0.000723307
FZD7	9.86976	-1.00181	0.242596	-4.12954	3.6349e-05	0.00120609
KIF1A	7.9857	-1.00078	0.255542	-3.91632	8.99117e-05	0.0025237
NOL11	13.348	-0.998735	0.269895	-3.70046	0.000215209	0.00483711
WIPI1	12.3045	-0.998626	0.290187	-3.44132	0.000578882	0.0100471
FLOT2	19.8422	-0.996361	0.236027	-4.22138	2.42812e-05	0.000873877
TMEM68	17.4938	-0.99582	0.237486	-4.19317	2.7508e-05	0.000970166
FXYD5	10.3045	-0.994997	0.221843	-4.48514	7.2866e-06	0.00033658
SMARCA1	45.0174	-0.994988	0.336283	-2.95878	0.00308858	0.0335117
CDC42EP1	8.26106	-0.991668	0.185534	-5.34494	9.04448e-08	9.45765e-06
ARSG	18.5219	-0.988794	0.23903	-4.13669	3.52349e-05	0.0011789
BARX2	27.0292	-0.988685	0.273711	-3.61215	0.000303672	0.0063097
PTPRK	34.1741	-0.98784	0.228487	-4.3234	1.53646e-05	0.000611767
KRT86	7.40599	-0.985245	0.223634	-4.40561	1.05484e-05	0.00044841
CTD.2012K14.6	9.58105	-0.985171	0.243989	-4.03777	5.39626e-05	0.00165627
PALMD	8.01468	-0.982051	0.218928	-4.48572	7.26675e-06	0.000336546
CLTC	236.566	-0.981633	0.255797	-3.83755	0.000124269	0.00324001
SPAG5	7.3915	-0.981315	0.266999	-3.67535	0.000237521	0.00519918
ADAM15	25.9857	-0.976272	0.167449	-5.83025	5.53458e-09	9.2238e-07
USP32	14.8987	-0.976027	0.250654	-3.89393	9.8634e-05	0.00271228
RBMS1	17.464	-0.974602	0.209307	-4.65632	3.21905e-06	0.000170639
NECTIN1	7.10164	-0.972464	0.222654	-4.3676	1.25618e-05	0.000520177
CLDN11	9.26106	-0.972039	0.232936	-4.17298	3.00639e-05	0.00103288
ABHD11	43.2784	-0.970041	0.215696	-4.49726	6.88333e-06	0.000320473
NRP1	10.3785	-0.96919	0.23143	-4.18783	2.81637e-05	0.000987355
IRS1	57.3826	-0.968965	0.294002	-3.29577	0.000981513	0.0148911
MARCKS	222.576	-0.968793	0.228306	-4.2434	2.20163e-05	0.000805542
SIRPA	9.89874	-0.965721	0.226939	-4.25542	2.08655e-05	0.000771767
LYZ	30.4645	-0.965637	0.337686	-2.85957	0.00424209	0.0424926
DST	50.1476	-0.963137	0.255391	-3.77123	0.000162447	0.00398176
LIMD2	6.04367	-0.962924	0.222286	-4.33191	1.47821e-05	0.00059458
TNFRSF11B	6.91324	-0.962596	0.215667	-4.46334	8.06909e-06	0.000362265
TGFBR1	22.8118	-0.960163	0.240113	-3.9988	6.36634e-05	0.00188622
ZFP36L2	105.226	-0.959476	0.216061	-4.44078	8.96351e-06	0.000393389
SAMD4A	9.30454	-0.959234	0.26987	-3.55442	0.000378808	0.00740739
UBE2E3	11.4506	-0.959005	0.2378	-4.03283	5.51089e-05	0.00167796
CBX2	7.65237	-0.954973	0.250308	-3.8152	0.000136074	0.00348582
PPM1D	16.3045	-0.952437	0.246395	-3.86549	0.000110864	0.0029607
DEGS1	13.2466	-0.952304	0.264226	-3.60413	0.000313201	0.00643927
SLC51A	7.13063	-0.951704	0.22839	-4.16702	3.08611e-05	0.00105257
SMARCD2	6.00019	-0.948386	0.178175	-5.32278	1.02191e-07	1.03958e-05
SVIL	14.2321	-0.947569	0.236077	-4.01382	5.97442e-05	0.00179121
ERRFI1	104.089	-0.947386	0.260353	-3.63885	0.000273863	0.0057999
PFDN4	84.5093	-0.947106	0.251196	-3.77039	0.000162991	0.00398953
MTND3P25	6.34802	-0.945795	0.238425	-3.96685	7.28285e-05	0.00211155
BORCS8	14.8263	-0.945426	0.23874	-3.96007	7.49282e-05	0.00216182
CUL1	17.9579	-0.943562	0.232122	-4.06494	4.80455e-05	0.00150454
LDHB	16.9878	-0.942819	0.273174	-3.45135	0.000557797	0.00980807
KLHL13	8.05816	-0.94166	0.239901	-3.9252	8.66589e-05	0.00246383
YES1	14.29	-0.941411	0.189843	-4.95888	7.0899e-07	5.15588e-05
RP11.379F4.7	6.33353	-0.941188	0.187961	-5.00735	5.51852e-07	4.22262e-05
C2CD4A	5.82628	-0.940979	0.291627	-3.22665	0.00125248	0.0177905
SDR16C5	9.11613	-0.94026	0.243542	-3.86077	0.000113028	0.00299673
SUPT6H	13.3625	-0.939079	0.215893	-4.34974	1.363e-05	0.000558546
CD14	15.6388	-0.938873	0.220449	-4.25891	2.05425e-05	0.00076433
AC005152.3	6.1741	-0.938749	0.287825	-3.26152	0.00110815	0.0161578
EFEMP1	11.3352	-0.93855	0.252815	-3.7124	0.000205305	0.00471077
NEK6	10.0147	-0.937626	0.230157	-4.07385	4.62418e-05	0.00145844
TMBIM1	13.9567	-0.937166	0.258635	-3.6235	0.000290641	0.00608928
PITPNM2	8.84077	-0.935203	0.250555	-3.73253	0.000189566	0.0044841
SGK494	10.406	-0.935038	0.221425	-4.22283	2.41255e-05	0.000870049
ATF7IP2	16.5074	-0.933708	0.256533	-3.63973	0.000272928	0.00578707
SH3PXD2A	14.8408	-0.933605	0.227983	-4.09506	4.22066e-05	0.00135794
MCL1	83.7889	-0.931013	0.190343	-4.89123	1.00205e-06	6.70537e-05
RP11.226M10.3	18.7393	-0.929415	0.241052	-3.85566	0.000115419	0.00303625
POU2F2	12.9426	-0.928838	0.22903	-4.05552	5.00226e-05	0.00156367
AKR1C2	8.81179	-0.928554	0.265003	-3.50394	0.000458437	0.00851956
AKNA	15.4495	-0.927383	0.241596	-3.83857	0.000123753	0.00323616
PRKCH	24.406	-0.927283	0.300918	-3.08151	0.00205952	0.0252918
MBTPS1	25.29	-0.925545	0.22298	-4.1508	3.3132e-05	0.00111917
AVIL	9.14512	-0.924326	0.196887	-4.69471	2.66988e-06	0.000148694
FOXC2	8.29005	-0.924113	0.21595	-4.2793	1.87485e-05	0.00070958
VGLL3	6.68135	-0.923833	0.202234	-4.56814	4.92063e-06	0.000239222
GSPT2	13.3625	-0.923794	0.275254	-3.35615	0.000790364	0.0127029
MPHOSPH6	18.7872	-0.923685	0.258581	-3.57213	0.000354086	0.00700175
PITPNC1	7.5799	-0.92231	0.206501	-4.46637	7.95566e-06	0.000359004
RP11.53B2.6	10.6379	-0.92152	0.250614	-3.67704	0.000235953	0.00517774
CHN1	6.62338	-0.92146	0.247381	-3.72486	0.000195425	0.00456744
PGM2L1	12.9422	-0.920911	0.278925	-3.30165	0.000961184	0.0146458
RP11.395N3.2	6.42048	-0.920775	0.196269	-4.69138	2.71364e-06	0.00014971
NCMAP	6.97121	-0.920472	0.207195	-4.44254	8.89036e-06	0.000393389
KHDRBS3	6.31926	-0.92045	0.199675	-4.60974	4.03172e-06	0.00020507
NHSL1	8.07266	-0.919991	0.215822	-4.26273	2.01942e-05	0.000752962
RP11.51L5.5	6.56541	-0.919051	0.25633	-3.58543	0.000336527	0.00678338
AAK1	36.2811	-0.918798	0.190517	-4.82264	1.41668e-06	8.90431e-05
NOTCH4	8.46484	-0.917794	0.227183	-4.03988	5.34785e-05	0.00165117
ITGA6	27.4785	-0.916378	0.291382	-3.14493	0.00166124	0.0216886
MEX3A	18.7538	-0.91469	0.25791	-3.54654	0.000390324	0.00760721
ATG5	12.2466	-0.913713	0.222697	-4.10294	4.07939e-05	0.0013246
GSN	47.7032	-0.912266	0.200313	-4.5542	5.25865e-06	0.000253553
NCCRP1	5.73932	-0.910508	0.205432	-4.43216	9.32925e-06	0.000407408
NTN4	18.8118	-0.910151	0.288405	-3.1558	0.00160056	0.0211662
SHC2	12.5219	-0.909728	0.246719	-3.68731	0.000226639	0.00502348
CRYAB	8.02918	-0.909016	0.255172	-3.56237	0.000367521	0.00721876
PNRC1	29.0743	-0.908982	0.19093	-4.76081	1.92819e-06	0.000114643
CTSZ	51.9143	-0.908966	0.184216	-4.93425	8.04611e-07	5.68689e-05
FAM20C	11.9132	-0.908016	0.238996	-3.79929	0.000145112	0.00366929
POLG2	13.8987	-0.906793	0.265663	-3.41333	0.000641752	0.0108807
STX16	59.7828	-0.905204	0.299055	-3.02688	0.00247094	0.0287036
AC093375.1	7.71034	-0.903849	0.224255	-4.03046	5.56682e-05	0.00168295
Z82214.3	13.9277	-0.903751	0.271742	-3.32577	0.000881744	0.0137569
PPP1R1B	8.00019	-0.901652	0.310327	-2.90549	0.00366677	0.0383887
LY6D	6.50744	-0.901017	0.273807	-3.2907	0.000999394	0.015093
UNC13D	8.29005	-0.899623	0.222829	-4.03728	5.40746e-05	0.00165627
RAB22A	82.0002	-0.899444	0.258865	-3.47457	0.000511667	0.00922626
MEGF6	10.319	-0.89838	0.214843	-4.18157	2.89499e-05	0.0010069
TLE2	8.377	-0.89663	0.201512	-4.44952	8.60632e-06	0.000384423
ENC1	14.0147	-0.89472	0.240839	-3.71501	0.000203197	0.00468685
GNA13	17.2756	-0.893828	0.203026	-4.40252	1.07e-05	0.000451581
SPHK1	7.31903	-0.89188	0.239811	-3.71909	0.000199942	0.00464219
PCDHB2	8.55115	-0.890864	0.255827	-3.48229	0.000497143	0.00901053
CA10	7.60889	-0.89004	0.241807	-3.68079	0.000232508	0.0051213
RPS4X	27.0093	-0.888701	0.251247	-3.53717	0.000404445	0.0078025
OPN3	7.30454	-0.887836	0.22151	-4.00811	6.12079e-05	0.00182576
PGBD5	7.30454	-0.887835	0.22689	-3.91307	9.11291e-05	0.00255379
TMC6	12.9277	-0.887314	0.235014	-3.77557	0.000159641	0.00394041
MTCO2P12	19.5224	-0.885509	0.212073	-4.17549	2.97348e-05	0.00102609
EGFR	7.24657	-0.885408	0.227272	-3.89581	9.78717e-05	0.00269553
INPP4B	85.4798	-0.885394	0.216756	-4.08476	4.41232e-05	0.00140675
BAIAP2L1	17.2042	-0.885364	0.231315	-3.82753	0.000129437	0.00334994
BOC	9.01468	-0.883919	0.259822	-3.40202	0.000668895	0.0112178
MUC7	7.43497	-0.882994	0.242043	-3.64809	0.000264196	0.0056427
PTPN2	27.9136	-0.882659	0.246678	-3.57818	0.000345998	0.00689606
RP11.110I1.6	22.5953	-0.882523	0.156208	-5.64965	1.60774e-08	2.11154e-06
TACC1	15.5391	-0.880298	0.233	-3.7781	0.000158031	0.00391717
MTHFD2L	33.366	-0.878886	0.217702	-4.03711	5.41142e-05	0.00165627
TCF7L2	10.6089	-0.877877	0.231027	-3.79988	0.000144766	0.00366581
C7orf49	14.7306	-0.877235	0.250648	-3.49987	0.000465482	0.00861412
RPL23AP2	55.5388	-0.875669	0.172548	-5.07492	3.87666e-07	3.11531e-05
KIAA1755	7.80063	-0.875387	0.242136	-3.61527	0.00030004	0.00624161
MPZL2	10.8842	-0.874243	0.241728	-3.61664	0.000298455	0.00622335
CAPN2	16.6669	-0.873908	0.223117	-3.91681	8.97272e-05	0.0025237
HEY2	9.40599	-0.872628	0.252166	-3.46053	0.000539108	0.00955464
SMURF2	23.0727	-0.8725	0.224749	-3.88211	0.000103556	0.00281252
F11R	59.3067	-0.871941	0.203063	-4.29395	1.75522e-05	0.000675932
LBP	6.21758	-0.871281	0.25099	-3.47138	0.000517794	0.00929863
METTL12	13.406	-0.870008	0.250722	-3.47001	0.000520447	0.00932724
CTB.33O18.3	13.5509	-0.869726	0.272667	-3.1897	0.00142423	0.0195058
BMP7	6.26106	-0.869486	0.282568	-3.07708	0.00209037	0.0254945
NPM1P30	16.2773	-0.868048	0.232627	-3.7315	0.000190346	0.0044868
MIR34A	11.6814	-0.867869	0.255116	-3.40186	0.000669282	0.0112178
ITGA2	13.29	-0.867222	0.218691	-3.96551	7.32401e-05	0.00211999
AKR1C1	8.69584	-0.86691	0.252923	-3.42757	0.000609011	0.0104815
INHBB	36.8263	-0.866406	0.244418	-3.54478	0.000392947	0.00763693
SRSF1	75.3547	-0.864868	0.160701	-5.38183	7.37306e-08	7.86415e-06
PLEKHG1	5.85526	-0.864432	0.184247	-4.6917	2.70946e-06	0.00014971
ST14	53.8118	-0.864117	0.198672	-4.34946	1.36471e-05	0.000558546
PRNP	16.5364	-0.863836	0.269735	-3.20254	0.00136222	0.0189515
SPRY1	11.3652	-0.863674	0.25071	-3.44491	0.000571246	0.00996369
SPON2	12.435	-0.86319	0.244993	-3.52332	0.000426172	0.00807811
BBOX1	7.11613	-0.862187	0.209434	-4.11675	3.84245e-05	0.00125928
TCF7L1	7.26106	-0.861819	0.229144	-3.76103	0.000169214	0.00410759
CCDC47	65.4933	-0.861734	0.182162	-4.7306	2.23859e-06	0.000128329
ADAM17	22.4066	-0.860887	0.179354	-4.79993	1.58723e-06	9.69921e-05
AKAP1	45.001	-0.860561	0.177911	-4.83704	1.31786e-06	8.49561e-05
DGKH	14.0727	-0.860226	0.268221	-3.20715	0.00134057	0.0187956
PELI1	8.66709	-0.8601	0.186901	-4.6019	4.18653e-06	0.000211114
PDGFA	14.8987	-0.85999	0.25572	-3.36302	0.000770958	0.0124592
CLDN8	7.59439	-0.859707	0.297615	-2.88866	0.00386888	0.0397646
AC008440.5	37.377	-0.859113	0.198148	-4.33572	1.45285e-05	0.000586439
CEBPB	31.0452	-0.858778	0.225281	-3.81203	0.000137829	0.00351545
KSR1	6.60912	-0.856076	0.253221	-3.38074	0.000722903	0.0119012
DUSP6	14.0437	-0.85599	0.253828	-3.37232	0.000745373	0.0121574
ARHGEF34P	33.9567	-0.85535	0.244725	-3.49514	0.000473809	0.00873147
SUPT4H1	38.8592	-0.855129	0.218098	-3.92085	8.82375e-05	0.00250063
NECTIN4	15.2031	-0.855072	0.188414	-4.53826	5.67208e-06	0.000270523
YPEL2	27.914	-0.853955	0.234993	-3.63396	0.000279109	0.00589038
SERPING1	7.1741	-0.850895	0.226925	-3.74967	0.000177067	0.00426876
GBP2	15.9422	-0.850164	0.24952	-3.40719	0.000656347	0.0110536
ACOT9	29.783	-0.848935	0.187192	-4.5351	5.75767e-06	0.000273863
NUFIP2	78.4946	-0.848755	0.164208	-5.16879	2.35616e-07	2.03265e-05
AMIGO2	11.1741	-0.846597	0.299616	-2.82561	0.00471914	0.0459868
SH3BP5	19.348	-0.846484	0.218187	-3.87963	0.000104614	0.0028279
X4.Sep	9.47845	-0.846036	0.229538	-3.68582	0.000227967	0.00504654
ZNF608	11.3625	-0.845682	0.209274	-4.04104	5.32157e-05	0.00164595
PTRF	5.89874	-0.84565	0.212944	-3.97124	7.14998e-05	0.00207988
HS3ST1	6.04367	-0.845612	0.193534	-4.36931	1.24638e-05	0.000517338
SLC43A2	12.8118	-0.845477	0.228643	-3.6978	0.000217474	0.00486319
EGFL7	8.11613	-0.843943	0.221801	-3.80496	0.000141825	0.00360171
SLC41A2	9.02918	-0.842833	0.239561	-3.51824	0.000434412	0.0081767
ALOX12P2	8.88425	-0.842818	0.223828	-3.76547	0.000166233	0.0040576
DUSP10	14.5799	-0.842551	0.239026	-3.52494	0.000423577	0.00805026
CDKN1A	27.0727	-0.841695	0.245039	-3.43494	0.000592689	0.0102564
EIF2B4	12.2505	-0.84045	0.279003	-3.01233	0.00259253	0.0298014
PHLDA3	11.1886	-0.840374	0.196875	-4.26856	1.96742e-05	0.000738263
UCP2	29.6574	-0.840205	0.250785	-3.35029	0.000807257	0.0128569
TMSB4X	191.103	-0.840149	0.240521	-3.49303	0.000477568	0.00877319
ID4	6.21758	-0.839154	0.238947	-3.51189	0.000444932	0.00829488
RP11.157P1.4	16.7248	-0.839152	0.254537	-3.29678	0.000977989	0.0148504
MCAM	7.42048	-0.838587	0.205828	-4.07421	4.61711e-05	0.00145844
TNFAIP2	35.1161	-0.837946	0.275058	-3.04644	0.00231571	0.0274809
TRPV6	7.60889	-0.837406	0.252295	-3.31915	0.000902907	0.0139879
TNS4	8.66686	-0.837055	0.213656	-3.91778	8.93698e-05	0.0025237
ATP11A	13.6234	-0.83662	0.218066	-3.83654	0.000124779	0.00324849
EIF4EBP1	6.73932	-0.836568	0.276497	-3.0256	0.00248139	0.0287682
RP11.49C9.2	12.1306	-0.836542	0.270807	-3.08907	0.00200783	0.0248144
MFGE8	6.30454	-0.836066	0.244029	-3.4261	0.000612315	0.0105094
TRMT11	8.71034	-0.835948	0.211987	-3.94339	8.03378e-05	0.00231024
PES1	27.5659	-0.835281	0.162059	-5.15418	2.54743e-07	2.14508e-05
SF3B5	34.2476	-0.834956	0.176152	-4.73998	2.13742e-06	0.000123738
RAP2B	10.8698	-0.834785	0.196435	-4.24968	2.14077e-05	0.000788189
NTM	8.32091	-0.834722	0.224538	-3.7175	0.000201201	0.00466526
ABCA9	9.23395	-0.834571	0.233531	-3.57371	0.000351961	0.00698327
TLK2	29.8574	-0.834044	0.177151	-4.70811	2.50025e-06	0.000141485
RAB32	8.02918	-0.834043	0.188523	-4.42409	9.68481e-06	0.00041981
TPMTP3	6.97121	-0.833976	0.179236	-4.65296	3.2721e-06	0.00017293
MAP4K4	14.2205	-0.832389	0.223702	-3.72098	0.000198452	0.00462591
DOCK4	9.31903	-0.832201	0.239625	-3.47292	0.000514823	0.00926418
AXL	6.5799	-0.831877	0.18098	-4.5965	4.29642e-06	0.000215223
RP11.147L13.11	10.7973	-0.830122	0.239624	-3.46426	0.000531683	0.00948034
FAM222B	22.2619	-0.829696	0.192205	-4.31672	1.58363e-05	0.000624897
JUNB	90.5099	-0.829123	0.195423	-4.24271	2.20834e-05	0.000806319
TMC5	13.5219	-0.828488	0.260527	-3.18005	0.0014725	0.0199958
SLC43A3	9.49295	-0.82824	0.202213	-4.09587	4.20586e-05	0.00135566
AHR	12.0292	-0.82741	0.218382	-3.78882	0.000151365	0.00378928
ITGA1	8.91324	-0.827217	0.263545	-3.13881	0.00169634	0.0219602
TKT	29.9864	-0.826386	0.237143	-3.48475	0.000492596	0.00897778
CCDC138	10.0582	-0.826155	0.251242	-3.28828	0.00100801	0.0151753
PPL	12.2611	-0.826106	0.204525	-4.03915	5.36463e-05	0.00165345
ARL4C	12.4495	-0.825574	0.250803	-3.29173	0.000995743	0.0150551
C3	6.79729	-0.82496	0.221097	-3.73121	0.00019056	0.0044868
RPL12P4	10.435	-0.824894	0.264488	-3.11883	0.00181569	0.0230053
TMSB10	72.2509	-0.824082	0.209774	-3.92843	8.5502e-05	0.00243487
PCDH7	6.9857	-0.824048	0.259028	-3.18131	0.00146613	0.0199246
SRD5A3	20.1911	-0.823975	0.235545	-3.49816	0.000468473	0.00865399
KLF4	22.3335	-0.823012	0.24918	-3.30288	0.000956966	0.0146068
JUND	39.7683	-0.821931	0.205183	-4.00584	6.17977e-05	0.00184023
MMADHC	44.2056	-0.82155	0.213964	-3.83967	0.000123199	0.00322646
ERCC1	8.84077	-0.821483	0.233786	-3.51382	0.000441704	0.00826973
PFN1	208.7	-0.821095	0.145049	-5.66081	1.50656e-08	2.00863e-06
RFX2	9.40599	-0.819669	0.242588	-3.37885	0.000727906	0.0119563
MARVELD1	14.464	-0.81922	0.238836	-3.43005	0.000603464	0.0104223
SDF2	8.82628	-0.818085	0.231649	-3.53157	0.000413096	0.00789737
PSMA7	10.4929	-0.817455	0.263196	-3.10588	0.00189711	0.0237801
ECHDC1	19.6814	-0.815688	0.240461	-3.39218	0.000693386	0.0115251
OSBPL2	101.857	-0.8151	0.243242	-3.35098	0.000805264	0.0128569
SFT2D2	15.1016	-0.815022	0.237782	-3.42761	0.00060893	0.0104815
MTATP6P2	6.71034	-0.812937	0.172936	-4.70081	2.59134e-06	0.000145703
RAB29	13.8016	-0.812874	0.246723	-3.29469	0.000985311	0.0149358
PCDHB9	6.75381	-0.811668	0.194985	-4.16272	3.14477e-05	0.00106843
HLA.DPB1	16.929	-0.811261	0.240981	-3.3665	0.000761285	0.0123482
BPTF	143.448	-0.810966	0.189977	-4.26875	1.96572e-05	0.000738263
KLF8	12.4069	-0.810493	0.220556	-3.67477	0.000238066	0.00520463
ENPP1	48.9567	-0.810288	0.224438	-3.61029	0.000305852	0.0063177
PMEPA1	53.2611	-0.809471	0.266781	-3.03421	0.00241166	0.0282952
LAMB3	14.348	-0.809386	0.224771	-3.60093	0.000317075	0.00648861
THBS1	141.215	-0.80751	0.194668	-4.14814	3.35181e-05	0.00113005
FAXC	9.87213	-0.807206	0.245664	-3.28581	0.00101689	0.0152645
EZH2	11.2466	-0.806932	0.242181	-3.33194	0.000862425	0.0135034
SP6	8.62361	-0.803793	0.241041	-3.33467	0.000854018	0.0134435
RAD18	14.6814	-0.802781	0.244647	-3.28138	0.00103301	0.0154329
snoU13.30	14.8698	-0.802636	0.242853	-3.30503	0.000949649	0.0145329
CTSV	6.05816	-0.801475	0.226071	-3.54523	0.000392266	0.0076366
DHX40	40.0871	-0.801423	0.239034	-3.35275	0.000800117	0.0128176
ARRDC3	13.3915	-0.801052	0.221922	-3.60961	0.000306652	0.00632369
TPD52L1	31.3074	-0.79982	0.23483	-3.40596	0.000659318	0.0110931
MICAL3	8.27555	-0.799696	0.222877	-3.58806	0.000333154	0.00673155
TTLL4	8.50744	-0.798588	0.183975	-4.34074	1.42005e-05	0.000574515
EOGT	15.9277	-0.798565	0.225796	-3.53666	0.000405221	0.0078025
UBALD2	35.2909	-0.797691	0.149618	-5.33153	9.73874e-08	1.00229e-05
PTRH2	28.6245	-0.797319	0.268957	-2.96449	0.00303185	0.0330388
MSN	42.6817	-0.796403	0.193255	-4.121	3.77236e-05	0.00124325
IL13RA1	44.8034	-0.796253	0.233825	-3.40534	0.000660828	0.0111078
HLA.DMA	11.1886	-0.79619	0.208995	-3.80961	0.000139184	0.00353974
MMD	7.21758	-0.794627	0.192937	-4.11857	3.81224e-05	0.00125171
GADD45A	16.3633	-0.79384	0.217439	-3.65086	0.000261361	0.00559721
LMNA	94.1229	-0.792767	0.136701	-5.79928	6.66013e-09	1.06556e-06
PIGS	34.2176	-0.792754	0.226918	-3.49358	0.000476598	0.00876807
MDFI	25.6524	-0.789963	0.253962	-3.11056	0.00186734	0.0235242
RPL39	61.6921	-0.789448	0.203356	-3.8821	0.000103558	0.00281252
RFX3	15.5143	-0.78742	0.265672	-2.96388	0.00303789	0.0330636
CRY1	11.7973	-0.786979	0.252906	-3.11174	0.00185988	0.0234471
SMO	8.21758	-0.785051	0.211644	-3.7093	0.000207829	0.00475012
LPAR6	9.81179	-0.784544	0.254931	-3.07747	0.00208763	0.0254786
LRRC4B	6.71034	-0.783619	0.214022	-3.6614	0.000250844	0.00540343
FAM135B	7.31903	-0.783238	0.222288	-3.52352	0.000425848	0.00807811
TAGLN	7.31903	-0.783236	0.234835	-3.33526	0.000852197	0.0134269
PHF12	37.435	-0.78297	0.175208	-4.46881	7.86554e-06	0.000357689
EFS	7.92773	-0.782913	0.245359	-3.19089	0.00141834	0.0194555
CADM1	25.1896	-0.782832	0.265044	-2.95359	0.00314101	0.0339758
KIF3C	9.14512	-0.7824	0.215248	-3.63487	0.000278119	0.00588295
BAHCC1	26.6814	-0.782106	0.271379	-2.88197	0.00395198	0.0404131
COTL1	17.8566	-0.781028	0.199933	-3.90644	9.36641e-05	0.00260669
PLPP2	44.8865	-0.78044	0.185348	-4.21067	2.54609e-05	0.00091024
HDDC2	15.073	-0.778494	0.220231	-3.53491	0.000407922	0.00784591
S100B	6.36251	-0.77728	0.192683	-4.03398	5.48407e-05	0.00167269
SS18L1	49.1972	-0.776459	0.255558	-3.03828	0.00237929	0.0279958
KCNK17	7.01468	-0.776445	0.217598	-3.56826	0.000359357	0.00708211
PICALM	22.9609	-0.776356	0.208158	-3.72965	0.000191744	0.00449333
FGF1	7.43497	-0.776282	0.19876	-3.90562	9.39841e-05	0.00260669
NOTCH3	36.002	-0.776037	0.186101	-4.16999	3.04617e-05	0.00104096
GUCY1B3	6.21758	-0.775745	0.179994	-4.30984	1.63372e-05	0.000637514
SLC25A37	19.5799	-0.774896	0.232121	-3.33833	0.00084285	0.0133393
MPV17L	16.2046	-0.773496	0.27602	-2.80232	0.00507373	0.0484233
C15orf52	8.63787	-0.773163	0.210633	-3.67066	0.000241928	0.0052793
PDGFB	22.5946	-0.772793	0.187979	-4.11106	3.93853e-05	0.00128598
AQP1	11.1024	-0.771235	0.269285	-2.86401	0.00418317	0.0421889
TST	20.2756	-0.769534	0.222968	-3.45131	0.000557866	0.00980807
PIR	14.4929	-0.769114	0.246787	-3.11651	0.00183004	0.0231704
TMEM132A	16.2611	-0.768764	0.224637	-3.42225	0.000621046	0.0106114
TNS1	12.1596	-0.768552	0.231933	-3.31368	0.000920772	0.0142146
CITED2	90.0745	-0.767898	0.212663	-3.61087	0.000305172	0.00631484
ZC3H12C	7.45173	-0.767691	0.232266	-3.30522	0.000949023	0.0145329
LHFPL2	24.9572	-0.76735	0.199934	-3.83802	0.000124029	0.00323855
HEG1	9.44947	-0.766778	0.240117	-3.19335	0.00140635	0.0193211
EXPH5	21.132	-0.766634	0.226731	-3.38125	0.000721557	0.0118902
HLA.DRA	25.7259	-0.765481	0.256869	-2.98005	0.00288205	0.0320412
COL6A1	9.81332	-0.764895	0.246901	-3.09798	0.00194843	0.024285
AEN	12.406	-0.762961	0.212961	-3.58264	0.000340141	0.00679777
MT.TE	60.8698	-0.761401	0.217524	-3.5003	0.000464732	0.00860928
RNF152	8.68239	-0.761339	0.221837	-3.43198	0.000599192	0.0103587
LINC01315	5.75381	-0.760132	0.214803	-3.53874	0.000402041	0.0077753
MSRB1	17.8553	-0.759028	0.181269	-4.1873	2.82297e-05	0.000987703
DPY19L2P1	7.50744	-0.757437	0.240017	-3.15576	0.00160078	0.0211662
CLMP	7.50744	-0.757437	0.240805	-3.14544	0.00165837	0.0216672
FTH1P10	143.887	-0.757338	0.211819	-3.5754	0.000349698	0.00694621
CARNMT1	14.1765	-0.75676	0.23445	-3.22781	0.0012474	0.0177469
SCARA3	7.31903	-0.756571	0.2053	-3.68519	0.000228532	0.00505269
IFFO2	12.319	-0.756077	0.20397	-3.70681	0.000209887	0.00477852
ABRACL	14.6234	-0.754456	0.236688	-3.18755	0.00143483	0.0196358
ADCY5	11.5219	-0.754287	0.258988	-2.91244	0.00358622	0.0376126
PFKP	6.24657	-0.754206	0.201736	-3.73858	0.000185065	0.0044013
CSRNP1	17.0733	-0.75411	0.200427	-3.76251	0.000168213	0.00409822
S100A10	55.1451	-0.753822	0.23723	-3.1776	0.00148498	0.0201208
GOLGA8B	67.3045	-0.753582	0.255741	-2.94666	0.00321231	0.0345982
MID1	7.49295	-0.753386	0.191696	-3.9301	8.49101e-05	0.00242193
L1CAM	7.02918	-0.753011	0.213997	-3.51879	0.000433517	0.00816858
SLC7A1	17.8842	-0.751551	0.199133	-3.77412	0.000160576	0.00395241
CPLX1	11.9721	0.750597	0.225037	3.33544	0.000851639	0.0134269
UBA7	6.79752	0.755796	0.180961	4.17657	2.95944e-05	0.00102324
MICAL2	7.46396	0.75594	0.188529	4.00968	6.0801e-05	0.0018167
ZNF761	13.1016	0.757242	0.191845	3.94715	7.90883e-05	0.00227803
HSP90AB7P	33.8124	0.762848	0.187218	4.07464	4.6085e-05	0.00145844
RDH16	10.1596	0.763504	0.201177	3.79519	0.000147532	0.00371979
RBBP7	96.3939	0.763767	0.18784	4.06606	4.78144e-05	0.00149998
CACNA1D	25.9132	0.764846	0.267278	2.86162	0.00421486	0.0423145
NCAM2	6.62338	0.765866	0.197625	3.87535	0.00010647	0.0028607
NPY2R	5.85526	0.7664	0.247086	3.10176	0.00192376	0.0240285
LAGE3	13.1161	0.766558	0.243898	3.14295	0.00167254	0.0217714
PAK6	7.02918	0.767459	0.184646	4.15639	3.23321e-05	0.00109426
HSH2D	7.76831	0.768369	0.199721	3.84721	0.000119469	0.0031381
PPP4R4	7.11613	0.774619	0.229547	3.37455	0.000739354	0.0120704
CDH7	7.21758	0.774885	0.226634	3.41911	0.00062827	0.0106998
ORAOV1	20.2051	0.77815	0.212518	3.66157	0.000250671	0.00540343
AF001548.5	6.62338	0.77873	0.168368	4.62516	3.74303e-06	0.000190938
RIMKLA	8.81179	0.779634	0.206646	3.77279	0.00016143	0.00396236
FAM46C	21.435	0.780997	0.204044	3.82758	0.000129409	0.00334994
KCNQ3	7.00019	0.781266	0.260772	2.99598	0.00273568	0.0309615
ALDOA	229.524	0.781722	0.177139	4.41303	1.01935e-05	0.000436483
LONRF2	26.6669	0.782545	0.229067	3.41623	0.000634938	0.010786
ATP2A3	6.1741	0.787525	0.171991	4.57887	4.67505e-06	0.000231113
B2M	669.225	0.789391	0.276833	2.85151	0.00435124	0.0432641
BSN	7.66686	0.790277	0.197708	3.99719	6.40978e-05	0.00189589
TPH1	8.5799	0.790624	0.228274	3.46349	0.000533216	0.00949711
HACD4	8.63787	0.797703	0.225692	3.53448	0.000408576	0.00784992
RGS22	8.53642	0.79775	0.186929	4.26766	1.97536e-05	0.000739667
C4orf33	8.23208	0.797907	0.182532	4.37133	1.23493e-05	0.000513796
SNORD2.1	6.00019	0.799548	0.18841	4.24366	2.19908e-05	0.000805542
ADAMTS15	14.7832	0.800026	0.240877	3.32131	0.000895971	0.0139295
RP3.461P17.6	8.5799	0.800569	0.153971	5.19947	1.99853e-07	1.79449e-05
FAM19A5	7.97121	0.801116	0.249967	3.20489	0.00135113	0.0188569
RP11.358L22.2	6.75381	0.802486	0.262879	3.05268	0.0022681	0.0270435
IL20	9.60889	0.803635	0.287147	2.79869	0.00513106	0.0487852
RPL31P63	6.31903	0.805038	0.170168	4.73085	2.23586e-06	0.000128329
PAH	8.36251	0.806601	0.255506	3.15688	0.00159466	0.0211169
RPL3P6	6.26106	0.809047	0.157236	5.14545	2.66882e-07	2.2366e-05
CTTN	130.61	0.8094	0.181644	4.45598	8.35119e-06	0.000373976
ZDHHC22	7.69584	0.810909	0.236824	3.4241	0.000616844	0.0105601
NOSTRIN	15.7685	0.811263	0.227137	3.5717	0.000354675	0.00700553
SYT7	60.2321	0.812181	0.24847	3.26873	0.00108033	0.0158476
NPY6R	6.20309	0.81313	0.214282	3.79468	0.000147836	0.00372213
CGA	30.4929	0.815142	0.215746	3.77825	0.000157937	0.00391717
RNU6.660P	5.84077	0.81854	0.163706	5.00006	5.7312e-07	4.3289e-05
IFIH1	11.4785	0.81902	0.275322	2.97477	0.00293208	0.0323928
CACNA2D2	18.0871	0.821191	0.253112	3.24437	0.00117709	0.0169574
CD9	339.28	0.82472	0.146999	5.61036	2.01906e-08	2.53811e-06
CST2	7.16	0.825785	0.199789	4.13329	3.57606e-05	0.00119195
GAD1	8.15961	0.827905	0.261501	3.16597	0.00154567	0.020639
MVK	47.4216	0.830043	0.175168	4.73856	2.15247e-06	0.000124201
HHEX	8.20309	0.830704	0.202565	4.10093	4.11487e-05	0.00133366
SNORA2B	11.5364	0.831619	0.26177	3.17691	0.00148856	0.0201361
CLGN	7.24657	0.832244	0.202026	4.1195	3.79698e-05	0.00124903
DOC2A	8.24657	0.833478	0.210079	3.96744	7.26484e-05	0.0021098
HERC6	8.59439	0.834709	0.231791	3.60113	0.000316843	0.00648861
ALDOC	7.3915	0.834798	0.228699	3.6502	0.000262039	0.00560343
TTC30B	8.73932	0.846641	0.171786	4.92847	8.2876e-07	5.81089e-05
TAP1	24.9277	0.848964	0.271278	3.1295	0.00175103	0.0224773
MT1L	8.50744	0.849539	0.203396	4.17678	2.95669e-05	0.00102324
HIST1H2BG	8.68135	0.849829	0.251199	3.38309	0.000716753	0.0118332
PVALB	9.44947	0.851729	0.21977	3.87554	0.000106388	0.0028607
NR4A2	42.2325	0.852014	0.253283	3.36388	0.000768544	0.0124353
ANKRD20A21P	19.8287	0.85487	0.233206	3.66572	0.000246644	0.00532599
HIST1H2BC	8.14512	0.855055	0.242458	3.5266	0.000420927	0.00800853
HIST1H4H	10.7103	0.855173	0.280512	3.04861	0.00229903	0.0273198
RMST	6.21758	0.860378	0.221741	3.88009	0.000104416	0.00282711
DCAF10	78.6595	0.860618	0.227842	3.77726	0.000158561	0.00391927
C1orf64	23.6379	0.862388	0.284974	3.0262	0.00247653	0.0287306
HERC5	10.5364	0.863188	0.279112	3.09262	0.00198395	0.0246057
HLA.A	156.538	0.865222	0.268597	3.22127	0.00127626	0.0180119
STAT1	51.334	0.866962	0.241993	3.58258	0.000340214	0.00679777
CCDC170	37.2321	0.867189	0.269198	3.22138	0.00127575	0.0180119
TNIK	9.40599	0.867672	0.245602	3.53284	0.000411115	0.0078815
GREB1	25.2031	0.872728	0.281894	3.09594	0.00196188	0.0244181
PCM1	33.8553	0.877467	0.162263	5.4077	6.38402e-08	6.97017e-06
GAMT	8.23208	0.881283	0.176923	4.98117	6.32006e-07	4.70955e-05
AZGP1P1	18.6379	0.881608	0.309127	2.85193	0.00434551	0.043256
RN7SKP71	7.75381	0.885138	0.200195	4.42137	9.80769e-06	0.000423053
UGT2B10	6.91324	0.885646	0.269516	3.28606	0.00101599	0.0152645
FADD	36.2057	0.889465	0.221323	4.01886	5.84801e-05	0.0017563
PDK2	18.4074	0.892553	0.200983	4.44093	8.95692e-06	0.000393389
SOX2.OT	7.46396	0.893671	0.20585	4.34138	1.4159e-05	0.000574155
MED15P9	8.42048	0.895412	0.236925	3.7793	0.000157271	0.00390934
SCRT1	7.01468	0.896608	0.252971	3.54431	0.000393638	0.00763797
RP11.175B9.3	76.973	0.898472	0.181977	4.93728	7.92179e-07	5.64435e-05
CDC14A	20.2611	0.900065	0.280806	3.20529	0.00134924	0.0188556
DCTN6	27.7103	0.900197	0.178807	5.03445	4.79219e-07	3.73176e-05
ARHGEF26	10.0292	0.901112	0.212662	4.2373	2.26221e-05	0.000819189
MAPT	85.0292	0.903053	0.259807	3.47587	0.000509203	0.00920069
FAR2P1	8.32141	0.906237	0.318623	2.84423	0.00445194	0.0440662
SLC6A6P1	6.52193	0.910132	0.199189	4.56919	4.89621e-06	0.000238694
MALRD1	6.91324	0.910635	0.212072	4.29399	1.75491e-05	0.000675932
CRYBB2	6.31903	0.913904	0.199879	4.57228	4.82443e-06	0.000236504
CST5	7.42071	0.914157	0.263973	3.46307	0.000534045	0.00949711
CTD.2184D3.1	18.1019	0.918284	0.172854	5.31248	1.08141e-07	1.07834e-05
CIART	12.8842	0.920258	0.195368	4.71039	2.47241e-06	0.000140815
RHOD	18.1161	0.920271	0.227084	4.05256	5.06603e-05	0.0015808
RP4.597J3.1	20.1596	0.92635	0.163196	5.67629	1.37646e-08	1.89252e-06
KLHDC9	8.00019	0.928615	0.158048	5.87554	4.21464e-09	7.49226e-07
CTD.2047H16.2	30.6669	0.930567	0.329255	2.82628	0.00470918	0.0459151
NR2F2	93.9577	0.932152	0.220691	4.22379	2.40232e-05	0.000868141
RP11.288E14.2	6.40599	0.933515	0.167255	5.58137	2.38627e-08	2.93708e-06
ENO2	20.6524	0.933964	0.260546	3.58464	0.000337538	0.00678338
CEP126	16.0871	0.936396	0.269827	3.47036	0.000519771	0.00932461
PMAIP1	28.0015	0.937826	0.268857	3.4882	0.000486281	0.00889611
THRSP	15.1306	0.943871	0.287393	3.28425	0.00102255	0.0153286
COX6CP18	43.9429	0.945186	0.220921	4.2784	1.88244e-05	0.000710924
ROBO2	7.24657	0.951365	0.215322	4.41834	9.94622e-06	0.000427979
DDX60L	18.6835	0.95188	0.283562	3.35687	0.000788296	0.0126928
HEBP1	162.387	0.952309	0.213181	4.46715	7.92701e-06	0.000358631
SNORA81.2	182.699	0.955504	0.253134	3.77469	0.000160206	0.00394883
BBOF1	15.3915	0.956626	0.199175	4.80295	1.56344e-06	9.62063e-05
CCDC106	8.85526	0.957486	0.189328	5.05727	4.2529e-07	3.36361e-05
GPC3	8.04367	0.963384	0.256793	3.7516	0.000175708	0.00424181
KITLG	35.4814	0.963656	0.272368	3.53807	0.000403063	0.0077865
LRP2	178.601	0.964897	0.303976	3.17425	0.00150222	0.0202897
PTP4A2	339.16	0.970613	0.145029	6.69256	2.19294e-11	7.71871e-09
RTBDN	7.15961	0.970682	0.226142	4.29235	1.7679e-05	0.000679329
PTHLH	8.79729	0.971318	0.320678	3.02895	0.00245402	0.0285637
RAB30	29.0012	0.973547	0.263261	3.69803	0.000217277	0.00486319
NKX3.1	10.4495	0.975082	0.262456	3.71523	0.000203022	0.00468685
LGALS3BP	94.4539	0.975113	0.336313	2.89942	0.00373855	0.0388647
FAM57B	7.3915	0.975174	0.172561	5.65118	1.5935e-08	2.10857e-06
RP11.732A21.3	6.59439	0.976598	0.177001	5.51748	3.43899e-08	3.98177e-06
ERICH3	8.68135	0.979463	0.232996	4.20377	2.62504e-05	0.000929538
COX6C	6269.69	0.979594	0.284411	3.44429	0.000572564	0.00997679
HSD11B2	22.6524	0.983463	0.264889	3.71274	0.000205026	0.00471077
SERPINA5	32.9009	0.992412	0.310971	3.19133	0.00141618	0.0194411
SERPINI1	17.3045	0.996731	0.261127	3.81704	0.000135064	0.00347231
SEMA3G	6.62338	1.0003	0.186702	5.35774	8.42678e-08	8.93391e-06
OASL	7.26106	1.00429	0.232717	4.31549	1.59249e-05	0.000626871
PPP1R3C	17.7706	1.00433	0.273634	3.67032	0.000242244	0.0052793
KAZALD1	6.00019	1.01584	0.206598	4.91698	8.78911e-07	6.06587e-05
KLHDC7A	46.5957	1.02534	0.263562	3.8903	0.000100122	0.00274461
CTD.2033D15.3	14.6524	1.02553	0.277238	3.6991	0.000216367	0.00485075
BTRC	28.5087	1.02715	0.220014	4.66857	3.03301e-06	0.000163235
C6orf1	22.4495	1.02815	0.238533	4.31032	1.63019e-05	0.000637514
E2F1	11.5944	1.03136	0.209915	4.91323	8.9588e-07	6.13966e-05
SYNPO2L	11.1161	1.03271	0.2257	4.5756	4.74867e-06	0.000233441
AC009245.3	20.5096	1.03574	0.173494	5.96987	2.37442e-09	4.44548e-07
SAMD9L	10.5219	1.04167	0.274879	3.78957	0.000150907	0.00378361
SPDEF	7.377	1.04176	0.177945	5.85443	4.78659e-09	8.25874e-07
SNAP25	6.66686	1.04223	0.243431	4.28141	1.85715e-05	0.000704395
RP11.140L24.3	6.21758	1.04229	0.178111	5.85192	4.85935e-09	8.30288e-07
TMEM145	11.9857	1.04236	0.301049	3.46243	0.000535322	0.00949711
MAPK8IP2	26.0727	1.04613	0.283663	3.68794	0.000226077	0.00502348
SCGB2A1	6.20309	1.051	0.254304	4.13285	3.58285e-05	0.00119196
UNC13A	6.50744	1.0523	0.24549	4.28654	1.81479e-05	0.000692809
BST2	42.5093	1.05656	0.282131	3.74494	0.000180438	0.00433816
STXBP4	19.4065	1.06101	0.262103	4.04806	5.1645e-05	0.00160867
RP11.564A8.4	196.763	1.06205	0.167221	6.35116	2.13699e-10	5.61326e-08
FAM234B	20.7973	1.06471	0.254872	4.17744	2.94806e-05	0.00102324
MT1H	29.1741	1.07241	0.239187	4.48356	7.34079e-06	0.000338195
COX6CP1	192.493	1.07333	0.311782	3.44257	0.000576217	0.0100184
VSTM2A.OT1	6.95671	1.07703	0.244315	4.40837	1.04152e-05	0.000443818
NEURL1	27.1172	1.07801	0.261459	4.12305	3.73891e-05	0.00123454
POTEI	16.204	1.0782	0.291326	3.701	0.00021475	0.00483313
APLP1	8.75381	1.07983	0.244559	4.41541	1.0082e-05	0.000432764
RP11.802E16.3	7.23208	1.08002	0.225799	4.78309	1.72619e-06	0.000104396
EPHA8	7.36251	1.08516	0.227559	4.76872	1.85397e-06	0.000111358
C1orf168	7.1741	1.08592	0.183193	5.92772	3.07171e-09	5.69042e-07
ASCL1	9.3915	1.08697	0.247953	4.38376	1.1665e-05	0.000488793
PSMB8	26.8842	1.08772	0.236661	4.5961	4.3047e-06	0.000215223
DDX60	20.2031	1.0879	0.289179	3.76203	0.000168541	0.00409822
IFI35	20.1016	1.08942	0.270014	4.03467	5.46799e-05	0.00167068
SECTM1	20.7538	1.0897	0.29428	3.70294	0.000213119	0.00480867
TBC1D9	844.798	1.0903	0.238878	4.56427	5.01232e-06	0.000243008
PTPRQ	7.46396	1.09301	0.243069	4.4967	6.90148e-06	0.000320473
SYP	16.0437	1.09392	0.289898	3.77346	0.000161	0.00395731
AC093642.3	8.27555	1.09521	0.268955	4.07208	4.65947e-05	0.00146551
AQP3	12.377	1.09562	0.295605	3.70638	0.000210245	0.00478049
AC097523.1	6.86976	1.09917	0.160259	6.85871	6.94858e-12	3.0572e-09
RTP4	13.348	1.11124	0.287745	3.86189	0.000112512	0.00299108
LINC00504	20.2321	1.11322	0.196232	5.67298	1.40331e-08	1.91448e-06
MTRNR2L12	575.201	1.11353	0.197824	5.6289	1.81367e-08	2.34697e-06
SEZ6L	7.7828	1.11968	0.286197	3.91228	9.14292e-05	0.00255813
PHGR1	19.8698	1.12049	0.350215	3.19943	0.001377	0.0190368
SERPINA6	12.7683	1.12503	0.371907	3.02503	0.00248605	0.0288032
ASAH1	100.727	1.12713	0.231143	4.87632	1.08085e-06	7.15111e-05
SCD	1285.96	1.12881	0.292693	3.85664	0.000114956	0.0030286
AKAP5	11.2466	1.13129	0.242215	4.67061	3.00314e-06	0.000162123
SCGB1D4	6.15961	1.13531	0.292661	3.87928	0.000104767	0.0028279
ANKRD20A11P	9.68135	1.13848	0.279127	4.07872	4.52849e-05	0.00143857
FGF10	6.85526	1.14636	0.262745	4.36303	1.28274e-05	0.000528686
XAF1	14.5509	1.14924	0.351557	3.269	0.00107928	0.0158476
PHLDA1	21.9132	1.1522	0.306454	3.75977	0.000170068	0.00412262
HIST1H2AC	65.6089	1.16274	0.241438	4.81589	1.46546e-06	9.11327e-05
RP11.290D2.5	53.0602	1.16577	0.251169	4.64139	3.46069e-06	0.000180898
CCNO	8.40599	1.17406	0.232517	5.04936	4.43292e-07	3.48281e-05
DCDC1	8.9857	1.18029	0.212836	5.54556	2.93008e-08	3.54067e-06
IGFBP4	351.488	1.18162	0.269853	4.37876	1.19359e-05	0.000497771
PKIB	116.124	1.18361	0.290679	4.07189	4.66324e-05	0.00146551
HLA.C	105.744	1.18404	0.281473	4.20657	2.59278e-05	0.000919967
RP11.777B9.5	416.408	1.18497	0.160412	7.38707	1.50098e-13	1.25789e-10
SYCE1	7.01468	1.18576	0.279513	4.24224	2.21297e-05	0.000806338
CMPK2	10.7393	1.18962	0.284317	4.18412	2.86277e-05	0.000997965
OSR2	12.5509	1.19234	0.228579	5.21633	1.82499e-07	1.65557e-05
PCDH19	11.2031	1.1946	0.255382	4.67769	2.90122e-06	0.000158076
PHF21B	7.88425	1.19515	0.225462	5.30091	1.15224e-07	1.13287e-05
NRIP3	16.8285	1.19705	0.368104	3.25195	0.00114618	0.0166137
RARRES3	13.8698	1.21193	0.243089	4.98551	6.17972e-07	4.62795e-05
TCEA3	85.4657	1.22862	0.188023	6.53444	6.38474e-11	2.043e-08
MT1G	24.3335	1.22888	0.257162	4.77861	1.76515e-06	0.000106387
HLA.B	710.595	1.24269	0.26375	4.71162	2.45754e-06	0.000140423
OAS2	11.406	1.243	0.287141	4.32889	1.49863e-05	0.000598113
TMEM200B	7.3915	1.25288	0.232791	5.38199	7.36657e-08	7.86415e-06
MS4A8	8.27555	1.25875	0.230805	5.45371	4.93286e-08	5.52952e-06
NUCB2	73.0455	1.26143	0.199335	6.32818	2.4807e-10	6.42028e-08
CSTA	10.3351	1.26701	0.324422	3.90544	9.40537e-05	0.00260669
MX1	10.2321	1.27241	0.32689	3.89248	9.92257e-05	0.00272429
RP11.496I9.1	10.5806	1.27568	0.240153	5.31196	1.08453e-07	1.07834e-05
HSPA1A	155.004	1.30375	0.200001	6.51875	7.08958e-11	2.18894e-08
BEX1	29.1451	1.32819	0.358681	3.70299	0.000213076	0.00480867
RP11.321G12.1	17.4205	1.32833	0.265968	4.99434	5.90365e-07	4.4401e-05
MTRNR2L8	1443.15	1.33074	0.176393	7.54417	4.55189e-14	4.71228e-11
KCNC2	30.4929	1.33651	0.356958	3.74417	0.000180992	0.00434553
NPY5R	7.85526	1.33866	0.253432	5.28214	1.27681e-07	1.20164e-05
HIST1H3H	9.82628	1.34029	0.258319	5.18851	2.11984e-07	1.87473e-05
ZNF385B	6.91324	1.35127	0.208889	6.46884	9.87599e-11	2.8493e-08
SIAH2	45.6536	1.35372	0.26056	5.1954	2.04275e-07	1.81567e-05
KCNE4	11.8263	1.37844	0.279959	4.92371	8.49191e-07	5.92693e-05
NAT1	12.1306	1.37844	0.293487	4.69677	2.64313e-06	0.000147671
SAMD9	14.3194	1.38712	0.273186	5.07756	3.82306e-07	3.08633e-05
NDP	10.8263	1.39585	0.294188	4.74475	2.08765e-06	0.000121613
SH3BGRL	227.878	1.41318	0.267371	5.28547	1.25383e-07	1.18768e-05
OAS3	11.8842	1.42887	0.285191	5.01024	5.43617e-07	4.17778e-05
SERPINA1	13.4074	1.42982	0.364827	3.91918	8.88492e-05	0.00251392
RSAD2	18.5822	1.43062	0.365293	3.91636	8.98941e-05	0.0025237
MRPS30	209.421	1.44674	0.295087	4.90276	9.45001e-07	6.42126e-05
SHANK3	11.6524	1.45174	0.267185	5.43346	5.52726e-08	6.11787e-06
SLC7A8	62.9732	1.45577	0.186747	7.79539	6.42102e-15	9.48268e-12
AC008753.3	7.27555	1.46112	0.161373	9.05432	1.37425e-19	8.0618e-16
ADGRB2	32.2768	1.46769	0.251571	5.83408	5.40873e-09	9.15272e-07
DNAJC12	121.538	1.47028	0.256007	5.74312	9.29463e-09	1.39809e-06
RP11.53O19.3	110.667	1.47076	0.258874	5.68137	1.3362e-08	1.86633e-06
RTN1	12.8263	1.48995	0.267884	5.56191	2.66841e-08	3.2612e-06
CCND1	914.485	1.50869	0.242929	6.21043	5.28396e-10	1.22358e-07
DSCAM.AS1	11.0147	1.51152	0.355079	4.25685	2.07331e-05	0.000769793
RUNDC3A	9.89874	1.52023	0.270716	5.61557	1.95917e-08	2.49851e-06
BRINP2	12.8118	1.53307	0.367328	4.17358	2.99856e-05	0.00103271
CTA.392E5.1	8.84077	1.54492	0.266183	5.80398	6.47577e-09	1.04557e-06
IFIT2	16.0002	1.55262	0.311741	4.98049	6.3422e-07	4.70955e-05
GLRA3	11.435	1.55496	0.398879	3.89833	9.68568e-05	0.00267176
PEG3	13.7103	1.57046	0.3408	4.60816	4.06256e-06	0.000206043
HMGCS2	11.5944	1.57515	0.403485	3.90386	9.46697e-05	0.00261553
SCGB1D1	9.33353	1.58165	0.311487	5.07775	3.81932e-07	3.08633e-05
VSTM2A	11.7538	1.60336	0.336934	4.75868	1.94861e-06	0.000115466
GRB14	8.43497	1.61973	0.257549	6.28903	3.19455e-10	8.03155e-08
ECM1	80.408	1.62114	0.336369	4.81953	1.43898e-06	8.98889e-05
HIST1H2BD	71.2478	1.64411	0.253947	6.47421	9.53084e-11	2.79555e-08
ADIRF	20.6814	1.66448	0.22795	7.30197	2.83591e-13	1.84849e-10
BMPR1B	417.884	1.6961	0.483119	3.51072	0.000446896	0.00832267
PPM1K	18.0147	1.70689	0.375204	4.54922	5.38455e-06	0.000258914
PRKACB	19.8842	1.72625	0.37477	4.60615	4.10198e-06	0.000207445
B3GALT5	10.0871	1.72949	0.299005	5.78414	7.28838e-09	1.12516e-06
SCUBE2	19.2487	1.76126	0.355043	4.96069	7.02436e-07	5.13019e-05
FAM196A	19.7248	1.76784	0.292577	6.04232	1.51915e-09	3.04666e-07
IFI44	32.7538	1.77543	0.358379	4.95405	7.26846e-07	5.24164e-05
OAS1	13.9277	1.77905	0.292207	6.08833	1.14093e-09	2.39038e-07
UGT2B11	11.7103	1.79674	0.357077	5.03179	4.85925e-07	3.76731e-05
GALNT5	11.0002	1.90069	0.343372	5.53539	3.1054e-08	3.6927e-06
IFIT3	24.464	1.92269	0.391703	4.90854	9.17591e-07	6.25918e-05
PTPRN2	10.1161	1.92504	0.282143	6.82294	8.91978e-12	3.7376e-09
REPS2	31.5074	1.9265	0.254411	7.5724	3.66393e-14	4.29876e-11
KCNJ3	80.2475	1.98327	0.450299	4.40433	1.0611e-05	0.000448901
SYT13	12.2611	2.01385	0.314506	6.40319	1.52163e-10	4.25066e-08
SIX1	37.7255	2.02535	0.274535	7.37739	1.61424e-13	1.27307e-10
TPRG1	79.0857	2.04113	0.350335	5.82624	5.66917e-09	9.23813e-07
DHRS2	30.7103	2.06227	0.502477	4.10421	4.05707e-05	0.00131978
OLFM3	11.1596	2.07029	0.349448	5.92444	3.13357e-09	5.74456e-07
RASSF10	18.4929	2.11835	0.36345	5.82844	5.59476e-09	9.2238e-07
SYT1	18.0296	2.12234	0.340847	6.22665	4.765e-10	1.13323e-07
RGS5	116.175	2.12748	0.439321	4.84265	1.28121e-06	8.32027e-05
IFI44L	37.319	2.18655	0.410198	5.33047	9.796e-08	1.00232e-05
RP11.53O19.1	320.627	2.23808	0.365177	6.12876	8.85692e-10	1.94841e-07
MYO3B	15.2321	2.55842	0.369117	6.93121	4.17252e-12	1.98465e-09
PCSK1	14.7538	2.55875	0.387346	6.60585	3.95245e-11	1.33768e-08
IFI6	138.308	2.57796	0.471011	5.47325	4.41854e-08	4.98474e-06
IFIT1	70.1741	2.65582	0.430531	6.16872	6.88468e-10	1.55338e-07
SLC30A8	77.7257	2.8072	0.449694	6.24247	4.30719e-10	1.03839e-07
CLEC3A	16.464	3.0083	0.43693	6.88509	5.77497e-12	2.67457e-09
CTB.22K21.2	19.1161	3.08706	0.420587	7.33989	2.13769e-13	1.50485e-10
SCGB1D2	14.29	3.1362	0.426515	7.35308	1.93696e-13	1.42036e-10
SCGB2A2	34.6524	3.22974	0.481669	6.70531	2.00979e-11	7.21842e-09
GRIA2	56.1306	3.31664	0.437859	7.57469	3.6e-14	4.29876e-11
IFI27	134.523	3.99425	0.461656	8.652	5.06044e-18	1.78117e-14
NPY1R	517.739	4.51731	0.521376	8.66421	4.54652e-18	1.78117e-14
CARTPT	148.754	6.51338	0.558163	11.6693	1.82907e-31	3.21898e-27

## Sheet: ToppFun anlaysis
ToppFun results for upregulated genes in DCIS_noamp vs. DCIS_neg
Category	ID	Name	Source	p-value	q-value Bonferroni	q-value FDR B&H	q-value FDR B&Y	Hit Count in Query List	Hit Count in Genome	Hit in Query List
Pathway	1270244	Extracellular matrix organization	BioSystems: REACTOME	7.747e-14	1.776e-10	1.776e-10	1.476e-09	42	298	PDGFA,PDGFB,EFEMP1,FGB,LOXL4,FGG,MMP7,MMP14,MMP15,SDC1,COL6A1,HSPG2,COL9A3,COL17A1,ADAMTS1,TNC,CTSV,CAPN12,KLK7,ADAM15,ITGA6,ITGA1,ITGA2,ITGB2,ITGB4,ITGB8,BMP7,DST,F11R,ADAM17,CAPN2,LAMA5,LAMB3,LAMC2,ADAMTS5,NTN4,THBS1,SERPINE1,LRP4,LTBP1,LTBP2,AGRN
Pathway	1270254	Non-integrin membrane-ECM interactions	BioSystems: REACTOME	6.736e-10	1.544e-06	7.719e-07	6.418e-06	14	46	PDGFA,PDGFB,SDC1,HSPG2,TNC,ITGA6,ITGA2,ITGB4,LAMA5,LAMB3,LAMC2,NTN4,THBS1,AGRN
Pathway	83067	Focal adhesion	BioSystems: KEGG	1.31e-09	3.002e-06	1.001e-06	8.321e-06	28	199	PDGFA,PDGFB,MET,MYL9,SHC2,VASP,COL6A1,FLNA,COL9A3,TNC,MYLK,PPP1R12B,ITGA6,ITGA1,ITGA2,ITGB4,ITGB8,JUN,AKT3,CAPN2,LAMA5,LAMB3,LAMC2,CAV2,CCND2,THBS1,THBS2,EGFR
Pathway	M7253	Focal adhesion	MSigDB C2 BIOCARTA (v7.1)	2.479e-08	5.681e-05	1.152e-05	9.581e-05	26	199	PDGFA,PDGFB,MET,MYL9,SHC2,VASP,COL6A1,FLNA,TNC,MYLK,ITGA6,ITGA1,ITGA2,ITGB4,ITGB8,JUN,AKT3,CAPN2,LAMA5,LAMB3,LAMC2,CAV2,CCND2,THBS1,THBS2,EGFR
Pathway	1270232	Cell junction organization	BioSystems: REACTOME	2.514e-08	5.761e-05	1.152e-05	9.581e-05	17	89	CADM1,VASP,FLNA,COL17A1,CLDN4,ITGA6,ITGB4,DST,F11R,NECTIN1,NECTIN4,LAMB3,LAMC2,CLDN8,CLDN1,CLDN11,CDH3
Pathway	1470923	Interleukin-4 and 13 signaling	BioSystems: REACTOME	3.898e-08	8.935e-05	1.489e-05	0.0001238	19	114	CDKN1A,CEBPD,MCL1,SAA1,PIM1,VIM,ANXA1,FOS,IL4R,CXCL8,MYC,IL13RA1,ITGB2,PTGS2,JUNB,LAMA5,LBP,LCN2,LIF
Pathway	83068	ECM-receptor interaction	BioSystems: KEGG	4.737e-08	0.0001086	1.551e-05	0.000129	16	82	SDC1,COL6A1,HSPG2,COL9A3,TNC,ITGA6,ITGA1,ITGA2,ITGB4,ITGB8,LAMA5,LAMB3,LAMC2,THBS1,THBS2,AGRN
Pathway	692234	PI3K-Akt signaling pathway	BioSystems: KEGG	5.903e-08	0.0001353	1.61e-05	0.0001339	35	342	CDKN1A,PDGFA,PDGFB,RPS6KB1,MCL1,MET,FGF1,COL6A1,COL9A3,TNC,SGK1,CREB5,IL4R,MYC,INSR,ITGA6,IRS1,ITGA1,ITGA2,ITGB4,ITGB8,NGFR,AKT3,LAMA5,LAMB3,LAMC2,CCND2,THBS1,THBS2,EFNA1,EFNA5,EGFR,LPAR6,EIF4EBP1,CDK6
Pathway	M256	Validated transcriptional targets of TAp63 isoforms	MSigDB C2 BIOCARTA (v7.1)	6.323e-08	0.0001449	1.61e-05	0.0001339	13	54	CDKN1A,S100A2,MFGE8,SERPINB5,JAG1,AEN,FLOT2,TRAF4,PERP,ITGB4,GADD45A,DST,EGR2
Pathway	1269367	Platelet degranulation	BioSystems: REACTOME	8.904e-08	0.0002041	2.041e-05	0.0001697	20	132	PDGFA,PDGFB,PFN1,FGB,TAGLN2,FGG,FLNA,APLP2,APP,HABP4,PROS1,ISLR,CFD,SERPING1,THBS1,TIMP3,SERPINE1,LHFPL2,TMSB4X,PCDH7
Pathway	M18	Beta1 integrin cell surface interactions	MSigDB C2 BIOCARTA (v7.1)	1.095e-07	0.000251	2.282e-05	0.0001897	14	66	FGB,PLAU,FGG,COL6A1,TNC,ITGA6,ITGA1,ITGA2,LAMA5,LAMB3,LAMC2,THBS1,THBS2,CD14
Pathway	1269365	Response to elevated platelet cytosolic Ca2+	BioSystems: REACTOME	1.67e-07	0.0003827	3.189e-05	0.0002652	20	137	PDGFA,PDGFB,PFN1,FGB,TAGLN2,FGG,FLNA,APLP2,APP,HABP4,PROS1,ISLR,CFD,SERPING1,THBS1,TIMP3,SERPINE1,LHFPL2,TMSB4X,PCDH7
Pathway	1269318	Signaling by Interleukins	BioSystems: REACTOME	2.154e-07	0.0004937	3.798e-05	0.0003158	45	531	CDKN1A,IL34,NRG1,CEBPD,PDGFA,PDGFB,MCL1,PHB,MET,SAA1,SHC2,PIM1,FGB,FGF1,FGG,RASAL2,CUL1,VIM,ANXA1,FOS,YES1,IL4R,CXCL8,MYC,IL13RA1,PSMA7,PSMC5,TAB2,IRS1,ITGB2,PTGS2,KSR1,JUNB,CAMK2D,DUSP1,DUSP2,DUSP6,LAMA5,PELI1,LBP,LCN2,CXCL1,LIF,EGFR,DUSP10
Pathway	M167	AP-1 transcription factor network	MSigDB C2 BIOCARTA (v7.1)	2.384e-07	0.0005464	3.903e-05	0.0003245	14	70	PLAU,FOS,FOSB,FOSL2,ATF3,CXCL8,MYC,JUN,JUNB,JUND,TCF7L2,DUSP1,EDN1,EGR1
Pathway	1474301	IL-17 signaling pathway	BioSystems: KEGG	2.96e-07	0.0006785	4.523e-05	0.0003761	16	93	CEBPB,S100A7,S100A8,S100A9,SRSF1,FOS,FOSB,TRAF4,CXCL8,TAB2,PTGS2,JUN,JUND,MUC5B,LCN2,CXCL1
Pathway	M53	Beta3 integrin cell surface interactions	MSigDB C2 BIOCARTA (v7.1)	3.397e-07	0.0007787	4.867e-05	0.0004046	11	43	PDGFB,FGB,PLAU,FGG,SDC1,TNC,F11R,SPHK1,L1CAM,EDIL3,THBS1
Pathway	1435207	Breast cancer	BioSystems: KEGG	3.826e-07	0.0008768	5.085e-05	0.0004228	20	144	CDKN1A,RPS6KB1,AXIN2,FZD7,SHC2,JAG1,FGF1,FOS,TCF7L1,MYC,JUN,NOTCH1,NOTCH3,NOTCH4,AKT3,TCF7,TCF7L2,EGFR,HEY2,CDK6
Pathway	1457778	Metal sequestration by antimicrobial proteins	BioSystems: REACTOME	4.129e-07	0.0009463	5.085e-05	0.0004228	5	6	S100A7,S100A8,S100A9,S100A7A,LCN2
Pathway	M7098	ECM-receptor interaction	MSigDB C2 BIOCARTA (v7.1)	4.215e-07	0.0009661	5.085e-05	0.0004228	15	84	SDC1,COL6A1,HSPG2,TNC,ITGA6,ITGA1,ITGA2,ITGB4,ITGB8,LAMA5,LAMB3,LAMC2,THBS1,THBS2,AGRN
Pathway	1270257	Degradation of the extracellular matrix	BioSystems: REACTOME	8.069e-07	0.001849	8.811e-05	0.0007326	17	112	MMP7,MMP14,MMP15,HSPG2,COL9A3,COL17A1,ADAMTS1,CTSV,CAPN12,KLK7,ADAM15,ADAM17,CAPN2,LAMA5,LAMB3,LAMC2,ADAMTS5
Pathway	1269310	Cytokine Signaling in Immune system	BioSystems: REACTOME	8.073e-07	0.00185	8.811e-05	0.0007326	56	763	CDKN1A,IL34,NRG1,CEBPD,PDGFA,PDGFB,MCL1,TRIM29,PHB,TNFRSF12A,MET,SAA1,SHC2,PIM1,MID1,FGB,FGF1,FGG,RASAL2,CUL1,VIM,ANXA1,FOS,YES1,IFNGR1,IL4R,CXCL8,MYC,IL13RA1,PSMA7,PSMC5,GBP2,TAB2,TNFRSF18,IRS1,ITGB2,PTGS2,PTPN2,KSR1,JUNB,ADAM17,NUP160,CAMK2D,DUSP1,DUSP2,DUSP6,LAMA5,PELI1,LBP,LCN2,CXCL1,TNFRSF11B,LIF,EGFR,EGR1,DUSP10
Pathway	M5889	Ensemble of genes encoding extracellular matrix and extracellular matrix-associated proteins	MSigDB C2 BIOCARTA (v7.1)	9.81e-07	0.002248	0.0001022	0.0008498	69	1026	IL34,NRG1,PDGFA,PDGFB,CTSC,S100A2,S100A7,S100A8,OPRPN,S100A9,S100A10,S100B,MFGE8,SERPINB5,EFEMP1,CCL28,SPON2,FGB,FGF1,LOXL4,PLAU,FGG,MMP7,MMP14,MMP15,FST,CX3CL1,SDC1,COL6A1,HSPG2,COL9A3,COL17A1,ADAMTS1,TNC,ANXA1,ANXA3,TSKU,S100A7A,SLPI,CTSV,MUC7,CTSZ,CXCL8,INHBB,ADAM15,ST14,TINAGL1,FAM20C,BMP7,SERPING1,ADAM17,LAMA5,LAMB3,LAMC2,MUC5B,ADAMTS5,EDIL3,CXCL1,LIF,NTN4,THBS1,THBS2,MEGF6,TIMP3,SERPINE1,LT…
Pathway	1270240	Type I hemidesmosome assembly	BioSystems: REACTOME	1.032e-06	0.002365	0.0001028	0.0008551	6	11	COL17A1,ITGA6,ITGB4,DST,LAMB3,LAMC2
Pathway	1270260	Integrin cell surface interactions	BioSystems: REACTOME	1.11e-06	0.002545	0.0001034	0.0008601	13	68	FGB,FGG,HSPG2,COL9A3,TNC,ITGA6,ITGA1,ITGA2,ITGB2,ITGB8,F11R,THBS1,AGRN
Pathway	169352	Regulation of Wnt-mediated beta catenin signaling and target gene transcription	BioSystems: Pathway Interaction Database	1.128e-06	0.002586	0.0001034	0.0008601	14	79	KLF4,AXIN2,CUL1,DKK1,TCF7L1,CXCL8,MYC,JUN,TCF7,TCF7L2,TBL1XR1,CCND2,TLE2,TLE4
Pathway	M223	Regulation of nuclear beta catenin signaling and target gene transcription	MSigDB C2 BIOCARTA (v7.1)	1.322e-06	0.003029	0.0001165	0.0009687	14	80	KLF4,AXIN2,CUL1,DKK1,TCF7L1,CXCL8,MYC,JUN,TCF7,TCF7L2,TBL1XR1,CCND2,TLE2,TLE4
Pathway	1269603	Binding of TCF/LEF:CTNNB1 to target gene promoters	BioSystems: REACTOME	1.4e-06	0.003209	0.0001189	0.0009883	5	7	AXIN2,TCF7L1,MYC,TCF7,TCF7L2
Pathway	1270302	Developmental Biology	BioSystems: REACTOME	1.593e-06	0.00365	0.0001304	0.001084	71	1081	NRG1,CEBPB,CEBPD,PDGFA,PDGFB,PFN1,KLF4,EZH2,KRT80,PHB,MET,MYL9,SHC2,CLTC,FGB,FGF1,KLK5,FGG,VASP,RASAL2,COL6A1,COL9A3,YES1,PPL,MSN,KRT23,CD24,CACNG4,PRNP,BOC,PSMA7,PERP,PSMC5,IRS1,ITGA1,ITGA2,ST14,NRP1,KSR1,JUN,RND1,NOTCH1,KRT5,KRT6B,KRT7,AKT3,DPYSL3,TCF3,KRT14,KRT17,DSC2,DSC3,DSG3,KRT81,CAMK2D,DUSP1,DUSP2,KRT86,DUSP6,L1CAM,GRB10,TBL1XR1,NTN4,EFNA1,EFNA5,EGFR,EGR2,ROBO1,DUSP10,AGRN,EPAS1
Pathway	137939	Direct p53 effectors	BioSystems: Pathway Interaction Database	1.918e-06	0.004397	0.0001516	0.001261	18	132	CDKN1A,MCL1,S100A2,MET,SERPINB5,CX3CL1,MAP4K4,DKK1,ATF3,PERP,GADD45A,DDX5,JUN,CD82,DUSP1,LIF,EGFR,SERPINE1
Pathway	1270253	Laminin interactions	BioSystems: REACTOME	2.192e-06	0.005024	0.0001675	0.001392	8	25	HSPG2,ITGA6,ITGA1,ITGA2,ITGB4,LAMA5,LAMB3,LAMC2
Pathway	1270231	Cell-Cell communication	BioSystems: REACTOME	2.392e-06	0.005483	0.0001769	0.001471	18	134	CADM1,VASP,FLNA,COL17A1,CLDN4,ITGA6,SIRPA,ITGB4,DST,F11R,NECTIN1,NECTIN4,LAMB3,LAMC2,CLDN8,CLDN1,CLDN11,CDH3
Pathway	M145	Direct p53 effectors	MSigDB C2 BIOCARTA (v7.1)	3.303e-06	0.00757	0.0002366	0.001967	18	137	CDKN1A,MCL1,S100A2,MET,SERPINB5,CX3CL1,MAP4K4,DKK1,ATF3,PERP,GADD45A,DDX5,JUN,CD82,DUSP1,LIF,EGFR,SERPINE1
Pathway	P00004	Alzheimer disease-presenilin pathway	PantherDB	4.335e-06	0.009937	0.0003011	0.002504	16	113	ACTG2,FZD7,MMP7,MMP14,MMP15,APP,TCF7L1,NECTIN1,ADAM17,NOTCH1,NOTCH3,NOTCH4,TCF7L2,LRP1,LRP4,CDH3
Pathway	138006	ATF-2 transcription factor network	BioSystems: Pathway Interaction Database	4.713e-06	0.0108	0.0003177	0.002642	11	55	SERPINB5,PLAU,FOS,ATF3,CXCL8,GADD45A,JUN,JUNB,JUND,DUSP1,DUSP10
Pathway	M236	Validated transcriptional targets of deltaNp63 isoforms	MSigDB C2 BIOCARTA (v7.1)	7.129e-06	0.01634	0.0004669	0.003882	10	47	NRG1,CEBPD,FOSL2,POU2F2,TCF7L1,AXL,PERP,NOTCH1,KRT5,KRT14
Pathway	M166	ATF-2 transcription factor network	MSigDB C2 BIOCARTA (v7.1)	9.633e-06	0.02208	0.0005978	0.00497	11	59	SERPINB5,PLAU,FOS,ATF3,CXCL8,GADD45A,JUN,JUNB,JUND,DUSP1,DUSP10
Pathway	1270303	Axon guidance	BioSystems: REACTOME	9.65e-06	0.02212	0.0005978	0.00497	42	554	NRG1,PDGFA,PDGFB,PFN1,PHB,MET,MYL9,SHC2,CLTC,FGB,FGF1,FGG,VASP,RASAL2,COL6A1,COL9A3,YES1,MSN,CD24,PRNP,PSMA7,PSMC5,IRS1,ITGA1,ITGA2,NRP1,KSR1,RND1,DPYSL3,CAMK2D,DUSP1,DUSP2,DUSP6,L1CAM,GRB10,NTN4,EFNA1,EFNA5,EGFR,ROBO1,DUSP10,AGRN
Pathway	812256	TNF signaling pathway	BioSystems: KEGG	1.095e-05	0.02511	0.0006607	0.005494	15	108	CEBPB,MAP3K5,JAG1,MMP14,CX3CL1,FOS,CREB5,TAB2,PTGS2,JUN,JUNB,AKT3,CXCL1,EDN1,LIF
Pathway	P00034	Integrin signalling pathway	PantherDB	1.495e-05	0.03426	0.0008736	0.007263	19	167	MAP3K5,VASP,COL6A1,FLNA,COL9A3,COL17A1,RND3,ITGA6,ITGA1,ITGA2,ITGB2,ITGB4,ITGB8,RND1,RAP2B,LAMA5,LAMB3,LAMC2,NTN4
Pathway	1427857	Regulation of TLR by endogenous ligand	BioSystems: REACTOME	1.525e-05	0.03494	0.0008736	0.007263	6	16	S100A8,S100A9,FGB,FGG,LBP,CD14
Pathway	1269010	Diseases of glycosylation	BioSystems: REACTOME	1.67e-05	0.03827	0.0009335	0.007762	13	86	SPON2,SDC1,HSPG2,ADAMTS1,MUC7,NOTCH1,NOTCH3,NOTCH4,MUC5B,ADAMTS5,THBS1,THBS2,AGRN
Pathway	137932	IL6-mediated signaling events	BioSystems: Pathway Interaction Database	2.368e-05	0.05428	0.001292	0.01074	9	43	CEBPB,CEBPD,MCL1,FGG,FOS,MYC,JUN,JUNB,LBP
Pathway	M158	Alpha6 beta4 integrin-ligand interactions	MSigDB C2 BIOCARTA (v7.1)	2.719e-05	0.06233	0.00145	0.01205	5	11	ITGA6,ITGB4,LAMA5,LAMB3,LAMC2
Pathway	83073	Complement and coagulation cascades	BioSystems: KEGG	3.347e-05	0.07672	0.001722	0.01432	12	79	F3,FGB,PLAU,FGG,PROS1,ITGB2,CFD,SERPING1,C1S,C3,TFPI,SERPINE1
Pathway	M12868	Pathways in cancer	MSigDB C2 BIOCARTA (v7.1)	3.381e-05	0.07748	0.001722	0.01432	28	325	CDKN1A,PDGFA,PDGFB,AXIN2,FZD7,MET,FGF1,FOS,TRAF4,SMO,TCF7L1,CXCL8,MYC,ITGA6,ITGA2,PTGS2,JUN,AKT3,TCF7,TCF7L2,LAMA5,LAMB3,LAMC2,GSTP1,TGFBR1,EGFR,EPAS1,CDK6
Pathway	M239	a6b1 and a6b4 Integrin signaling	MSigDB C2 BIOCARTA (v7.1)	4.188e-05	0.09599	0.002087	0.01735	9	46	RPS6KB1,MET,COL17A1,ITGA6,ITGB4,LAMA5,LAMB3,LAMC2,EGFR
Pathway	M16894	Complement and coagulation cascades	MSigDB C2 BIOCARTA (v7.1)	4.484e-05	0.1028	0.002158	0.01794	11	69	F3,FGB,PLAU,FGG,PROS1,CFD,SERPING1,C1S,C3,TFPI,SERPINE1
Pathway	1269598	Repression of WNT target genes	BioSystems: REACTOME	4.519e-05	0.1036	0.002158	0.01794	5	12	TCF7L1,TCF7,TCF7L2,TLE2,TLE4
Pathway	M183	IL6-mediated signaling events	MSigDB C2 BIOCARTA (v7.1)	5.011e-05	0.1149	0.002344	0.01949	9	47	CEBPB,CEBPD,MCL1,FGG,FOS,MYC,JUN,JUNB,LBP
Pathway	M65	Validated transcriptional targets of AP1 family members Fra1 and Fra2	MSigDB C2 BIOCARTA (v7.1)	5.273e-05	0.1209	0.002417	0.0201	8	37	PLAU,FOSL2,CXCL8,ITGB4,JUN,JUNB,JUND,LIF
Pathway	852705	MicroRNAs in cancer	BioSystems: KEGG	5.507e-05	0.1262	0.002475	0.02058	26	299	CDKN1A,PDGFA,PDGFB,MCL1,EZH2,MET,SERPINB5,PIM1,PLAU,VIM,TNC,SLC7A1,MYC,MIR34A,IRS1,PTGS2,ST14,NOTCH1,NOTCH3,NOTCH4,CCND2,THBS1,EGFR,TIMP3,MARCKS,CDK6
Pathway	1269204	Toll-Like Receptors Cascades	BioSystems: REACTOME	5.658e-05	0.1297	0.002494	0.02073	17	153	S100A8,S100A9,S100B,SAA1,FGB,FGG,CUL1,FOS,APP,CTSV,TAB2,ITGB2,JUN,DUSP6,PELI1,LBP,CD14
Pathway	83064	TGF-beta signaling pathway	BioSystems: KEGG	6.238e-05	0.143	0.002698	0.02243	12	84	RPS6KB1,BAMBI,FST,SMURF2,CUL1,ID4,MYC,INHBB,BMP7,TGFBR1,THBS1,LTBP1
Pathway	117293	Arrhythmogenic right ventricular cardiomyopathy (ARVC)	BioSystems: KEGG	6.718e-05	0.154	0.002751	0.02287	11	72	CACNG4,TCF7L1,ITGA6,ITGA1,ITGA2,ITGB4,ITGB8,TCF7,TCF7L2,DSC2,LMNA
Pathway	1270247	Assembly of collagen fibrils and other multimeric structures	BioSystems: REACTOME	6.721e-05	0.1541	0.002751	0.02287	10	60	LOXL4,MMP7,COL6A1,COL9A3,CTSV,ITGA6,ITGB4,DST,LAMB3,LAMC2
Pathway	1383049	Diseases associated with O-glycosylation of proteins	BioSystems: REACTOME	6.721e-05	0.1541	0.002751	0.02287	10	60	SPON2,ADAMTS1,MUC7,NOTCH1,NOTCH3,NOTCH4,MUC5B,ADAMTS5,THBS1,THBS2
Pathway	M2642	TGF-beta signaling pathway	MSigDB C2 BIOCARTA (v7.1)	7.022e-05	0.161	0.002813	0.02339	12	85	RPS6KB1,FST,SMURF2,CUL1,ID4,MYC,INHBB,BMP7,TGFBR1,THBS1,THBS2,LTBP1
Pathway	M4470	Extrinsic Prothrombin Activation Pathway	MSigDB C2 BIOCARTA (v7.1)	7.119e-05	0.1632	0.002813	0.02339	5	13	F3,FGB,FGG,PROS1,TFPI
Pathway	782000	Proteoglycans in cancer	BioSystems: KEGG	7.27e-05	0.1666	0.002816	0.02342	20	203	CDKN1A,RPS6KB1,FZD7,MET,PLAU,SDC1,HSPG2,FLNA,MSN,SMO,MYC,PPP1R12B,ITGA2,DDX5,AKT3,CAMK2D,CAV2,THBS1,EGFR,TIMP3
Pathway	M169	Beta2 integrin cell surface interactions	MSigDB C2 BIOCARTA (v7.1)	7.372e-05	0.169	0.002816	0.02342	7	29	SPON2,FGB,PLAU,FGG,ITGB2,F11R,C3
Pathway	83105	Pathways in cancer	BioSystems: KEGG	7.717e-05	0.1769	0.0029	0.02411	31	395	CDKN1A,PDGFA,PDGFB,ADCY5,AXIN2,FZD7,MET,FGF1,FOS,TRAF4,GNA13,SMO,TCF7L1,CXCL8,MYC,ITGA6,ITGA2,PTGS2,JUN,AKT3,TCF7,TCF7L2,LAMA5,LAMB3,LAMC2,GSTP1,TGFBR1,EGFR,LPAR6,EPAS1,CDK6
Pathway	M16376	Arrhythmogenic right ventricular cardiomyopathy (ARVC)	MSigDB C2 BIOCARTA (v7.1)	8.688e-05	0.1991	0.003205	0.02665	11	74	CACNG4,TCF7L1,ITGA6,ITGA1,ITGA2,ITGB4,ITGB8,TCF7,TCF7L2,DSC2,LMNA
Pathway	1270255	Syndecan interactions	BioSystems: REACTOME	8.809e-05	0.2019	0.003205	0.02665	6	21	SDC1,TNC,ITGA6,ITGA2,ITGB4,THBS1
Pathway	P00011	Blood coagulation	PantherDB	9.519e-05	0.2182	0.003409	0.02835	8	40	F3,FGB,PLAU,FGG,APP,PROS1,TFPI,SERPINE1
Pathway	1270312	NCAM signaling for neurite out-growth	BioSystems: REACTOME	0.0001252	0.287	0.004361	0.03626	24	279	NRG1,PDGFA,PDGFB,PHB,MET,SHC2,FGB,FGF1,FGG,RASAL2,COL6A1,COL9A3,PRNP,PSMA7,PSMC5,IRS1,KSR1,CAMK2D,DUSP1,DUSP2,DUSP6,EGFR,DUSP10,AGRN
Pathway	1269523	Signaling by TGF-beta Receptor Complex	BioSystems: REACTOME	0.0001256	0.2878	0.004361	0.03626	11	77	BAMBI,SMURF2,WWTR1,SKIL,MYC,PMEPA1,JUNB,F11R,TGFBR1,MTMR4,SERPINE1
Pathway	1269340	Hemostasis	BioSystems: REACTOME	0.0001309	0.2999	0.004477	0.03722	43	640	PDGFA,PDGFB,DGKH,PFN1,F3,S100A10,FGB,PLAU,MAFF,TAGLN2,FGG,SDC1,FLNA,WEE1,APLP2,APP,YES1,HABP4,GNA13,PRKCH,PROS1,DOCK4,KIF1A,ITGA6,ISLR,SIRPA,ITGA1,ITGA2,ITGB2,CFD,F11R,SERPING1,KIF3C,AKT3,L1CAM,TFPI,THBS1,TIMP3,SERPINE1,LHFPL2,TMSB4X,AKAP1,PCDH7
Pathway	138045	HIF-1-alpha transcription factor network	BioSystems: Pathway Interaction Database	0.0001351	0.3096	0.004553	0.03786	10	65	MCL1,CITED2,ADM,FOS,CP,BHLHE41,ITGB2,JUN,EDN1,SERPINE1
Pathway	1269350	Platelet activation, signaling and aggregation	BioSystems: REACTOME	0.0001476	0.3382	0.004901	0.04075	24	282	PDGFA,PDGFB,DGKH,PFN1,FGB,TAGLN2,FGG,FLNA,APLP2,APP,HABP4,GNA13,PRKCH,PROS1,ISLR,CFD,SERPING1,AKT3,THBS1,TIMP3,SERPINE1,LHFPL2,TMSB4X,PCDH7
Pathway	P00005	Angiogenesis	PantherDB	0.0001509	0.346	0.004942	0.04109	16	150	PDGFA,PDGFB,F3,AXIN2,SHC2,JAG1,FGF1,FOS,CRYAB,PRKCH,JUN,SPHK1,NOTCH1,NOTCH4,AKT3,TCF7L2
Pathway	M255	HIF-1-alpha transcription factor network	MSigDB C2 BIOCARTA (v7.1)	0.000154	0.3529	0.004971	0.04133	10	66	MCL1,CITED2,ADM,FOS,CP,BHLHE41,ITGB2,JUN,EDN1,SERPINE1
Pathway	M19	p73 transcription factor network	MSigDB C2 BIOCARTA (v7.1)	0.0001588	0.3641	0.005056	0.04204	11	79	CDKN1A,S100A2,AEN,FLOT2,IL4R,MYC,TUBA1A,SERPINE1,HEY2,DEDD,CDK6
Pathway	M6370	p53 signaling pathway	MSigDB C2 BIOCARTA (v7.1)	0.0001985	0.4551	0.006107	0.05078	10	68	CDKN1A,SERPINB5,PPM1D,PERP,GADD45A,CD82,CCND2,THBS1,SERPINE1,CDK6
Pathway	PW:0000340	altered Notch signaling involving the main players	Pathway Ontology	0.0002011	0.4609	0.006107	0.05078	3	4	JAG1,NOTCH1,NOTCH3
Pathway	1383053	Defective LFNG causes SCDO3	BioSystems: REACTOME	0.0002011	0.4609	0.006107	0.05078	3	4	NOTCH1,NOTCH3,NOTCH4
Pathway	1269478	Signaling by PDGF	BioSystems: REACTOME	0.0002025	0.4641	0.006107	0.05078	29	379	CDKN1A,NRG1,PDE1C,PDGFA,PDGFB,ADCY5,PHB,MET,SHC2,FGB,FGF1,FGG,RASAL2,COL6A1,COL9A3,PSMA7,INSR,PSMC5,IRS1,KSR1,AKT3,CAMK2D,DUSP1,DUSP2,DUSP6,THBS1,THBS2,EGFR,DUSP10
Pathway	169349	Validated transcriptional targets of AP1 family members Fra1 and Fra2	BioSystems: Pathway Interaction Database	0.0002162	0.4955	0.006435	0.0535	7	34	PLAU,CXCL8,ITGB4,JUN,JUNB,JUND,LIF
Pathway	83055	p53 signaling pathway	BioSystems: KEGG	0.0002246	0.5148	0.006572	0.05465	10	69	CDKN1A,SERPINB5,PPM1D,PERP,GADD45A,CD82,CCND2,THBS1,SERPINE1,CDK6
Pathway	M60	Calcineurin-regulated NFAT-dependent transcription in lymphocytes	MSigDB C2 BIOCARTA (v7.1)	0.0002265	0.5192	0.006572	0.05465	8	45	FOS,CXCL8,PTGS2,JUN,JUNB,PTPRK,EGR1,EGR2
Pathway	1404799	Endocrine resistance	BioSystems: KEGG	0.0002301	0.5275	0.006593	0.05482	12	96	CDKN1A,RPS6KB1,ADCY5,SHC2,JAG1,FOS,JUN,NOTCH1,NOTCH3,NOTCH4,AKT3,EGFR
Pathway	1269380	Signaling by EGFR	BioSystems: REACTOME	0.0002727	0.6249	0.007715	0.06415	28	367	CDKN1A,NRG1,SPRY1,PDE1C,PDGFA,PDGFB,ADCY5,PHB,MET,SHC2,FGB,FGF1,FGG,RASAL2,PSMA7,INSR,PSMC5,IRS1,KSR1,PTPRK,ADAM17,AKT3,CAMK2D,DUSP1,DUSP2,DUSP6,EGFR,DUSP10
Pathway	1269203	Innate Immune System	BioSystems: REACTOME	0.0002976	0.6822	0.008319	0.06917	73	1312	CDKN1A,NRG1,PDE1C,PDGFA,PDGFB,HEBP2,CTSC,TMC6,ADCY5,PHB,S100A7,S100A8,S100A9,MET,S100B,SAA1,SHC2,PIGR,FGB,FGF1,PLAU,FGG,RASAL2,ATG5,CUL1,WIPF1,FOS,APP,YES1,DEGS1,FRK,S100A7A,SLPI,FUCA2,CTSV,MUC7,CTSZ,PROS1,PSMA7,INSR,PSMC5,UNC13D,TAB2,IRS1,SIRPA,ITGB2,TMBIM1,DEFB1,CFD,KSR1,JUN,C1S,C3,ATP11A,AKT3,RAP2B,CAMK2D,DUSP1,DUSP2,DUSP6,PELI1,MUC5B,LBP,LCN2,CXCL1,COTL1,GSN,GSTP1,CD14,EGFR,DUSP10,LYZ,PADI2
Pathway	M212	Beta5 beta6 beta7 and beta8 integrin cell surface interactions	MSigDB C2 BIOCARTA (v7.1)	0.0003024	0.693	0.008349	0.06942	5	17	PLAU,SDC1,ITGB8,EDIL3,TGFBR1
Pathway	P05918	p38 MAPK pathway	PantherDB	0.0003145	0.7208	0.008543	0.07103	7	36	MAP3K5,TAB2,GADD45A,DUSP1,BORCS8,EIF4EBP1,DUSP10
Pathway	M47	Integrin family cell surface interactions	MSigDB C2 BIOCARTA (v7.1)	0.0003189	0.7309	0.008543	0.07103	6	26	ITGA6,ITGA1,ITGA2,ITGB2,ITGB4,ITGB8
Pathway	83070	Adherens junction	BioSystems: KEGG	0.0003205	0.7347	0.008543	0.07103	10	72	MET,YES1,TCF7L1,INSR,NECTIN1,NECTIN4,TCF7,TCF7L2,TGFBR1,EGFR
Pathway	M5885	Ensemble of genes encoding ECM-associated proteins including ECM-affilaited proteins, ECM regulators and secreted factors	MSigDB C2 BIOCARTA (v7.1)	0.0003318	0.7604	0.008741	0.07268	47	751	IL34,NRG1,PDGFA,PDGFB,CTSC,S100A2,S100A7,S100A8,OPRPN,S100A9,S100A10,S100B,SERPINB5,CCL28,FGF1,LOXL4,PLAU,MMP7,MMP14,MMP15,FST,CX3CL1,SDC1,ADAMTS1,ANXA1,ANXA3,S100A7A,SLPI,CTSV,MUC7,CTSZ,CXCL8,INHBB,ADAM15,ST14,FAM20C,BMP7,SERPING1,ADAM17,MUC5B,ADAMTS5,CXCL1,LIF,MEGF6,TIMP3,SERPINE1,EGFL7
Pathway	83069	Cell adhesion molecules (CAMs)	BioSystems: KEGG	0.000337	0.7724	0.008777	0.07298	15	145	CADM1,SDC1,CLDN4,ITGA6,ITGB2,ITGB8,F11R,NECTIN1,L1CAM,VTCN1,LRRC4B,CLDN8,CLDN1,CLDN11,CDH3
Pathway	83106	Colorectal cancer	BioSystems: KEGG	0.0003538	0.8109	0.009056	0.0753	9	60	AXIN2,FOS,TCF7L1,MYC,JUN,AKT3,TCF7,TCF7L2,TGFBR1
Pathway	M638	Adherens junction	MSigDB C2 BIOCARTA (v7.1)	0.0003593	0.8234	0.009056	0.0753	10	73	MET,YES1,TCF7L1,INSR,NECTIN1,NECTIN4,TCF7,TCF7L2,TGFBR1,EGFR
Pathway	137993	Calcineurin-regulated NFAT-dependent transcription in lymphocytes	BioSystems: Pathway Interaction Database	0.0003596	0.8241	0.009056	0.0753	8	48	FOS,CXCL8,PTGS2,JUN,JUNB,PTPRK,EGR1,EGR2
Pathway	83089	Regulation of actin cytoskeleton	BioSystems: KEGG	0.0003735	0.8562	0.009306	0.07738	19	212	PDGFA,PDGFB,PFN1,MYL9,FGF1,MSN,GNA13,MYLK,PPP1R12B,ITGA6,ITGA1,ITGA2,ITGB2,ITGB4,ITGB8,GSN,CD14,EGFR,TMSB4X
Pathway	1269429	Insulin receptor signalling cascade	BioSystems: REACTOME	0.0003907	0.8954	0.009612	0.07992	24	301	NRG1,PDGFA,PDGFB,RPS6KB1,PHB,MET,SHC2,FGB,FGF1,FGG,RASAL2,PSMA7,INSR,PSMC5,IRS1,KSR1,CAMK2D,DUSP1,DUSP2,DUSP6,GRB10,EGFR,EIF4EBP1,DUSP10
Pathway	M3008	Genes encoding structural ECM glycoproteins	MSigDB C2 BIOCARTA (v7.1)	0.0003942	0.9035	0.009612	0.07992	18	196	MFGE8,EFEMP1,SPON2,FGB,FGG,TNC,TSKU,TINAGL1,LAMA5,LAMB3,LAMC2,EDIL3,NTN4,THBS1,THBS2,LTBP1,LTBP2,AGRN
Pathway	M7552	Role of EGF Receptor Transactivation by GPCRs in Cardiac Hypertrophy	MSigDB C2 BIOCARTA (v7.1)	0.0004059	0.9303	0.009793	0.08142	5	18	FOS,MYC,JUN,EDN1,EGFR
Pathway	1270233	Cell-cell junction organization	BioSystems: REACTOME	0.0004545	1	0.01074	0.0893	9	62	CADM1,CLDN4,F11R,NECTIN1,NECTIN4,CLDN8,CLDN1,CLDN11,CDH3
Pathway	M14631	Colorectal cancer	MSigDB C2 BIOCARTA (v7.1)	0.0004545	1	0.01074	0.0893	9	62	AXIN2,FOS,TCF7L1,MYC,JUN,AKT3,TCF7,TCF7L2,TGFBR1
Pathway	M22073	FOSB gene expression and drug abuse	MSigDB C2 BIOCARTA (v7.1)	0.0004885	1	0.01131	0.09404	3	5	PPP1R1B,FOSB,JUND
Pathway	1269430	IRS activation	BioSystems: REACTOME	0.0004885	1	0.01131	0.09404	3	5	INSR,IRS1,GRB10
Pathway	83048	MAPK signaling pathway	BioSystems: KEGG	0.0005845	1	0.0134	0.1114	21	255	PDGFA,PDGFB,MAP3K5,FGF1,MAP4K4,FLNA,FOS,CACNG4,MYC,TAB2,GADD45A,JUN,JUND,AKT3,DUSP1,DUSP2,DUSP6,TGFBR1,CD14,EGFR,DUSP10
Pathway	1269299	FCERI mediated MAPK activation	BioSystems: REACTOME	0.000615	1	0.01388	0.1154	22	274	NRG1,PDGFA,PDGFB,PHB,MET,SHC2,FGB,FGF1,FGG,RASAL2,FOS,PSMA7,PSMC5,IRS1,KSR1,JUN,CAMK2D,DUSP1,DUSP2,DUSP6,EGFR,DUSP10
Pathway	M5887	Genes encoding structural components of basement membranes	MSigDB C2 BIOCARTA (v7.1)	0.0006175	1	0.01388	0.1154	7	40	COL6A1,HSPG2,LAMA5,LAMB3,LAMC2,NTN4,AGRN
Pathway	1269501	MAPK family signaling cascades	BioSystems: REACTOME	0.0006381	1	0.0142	0.1181	23	293	NRG1,PDGFA,PDGFB,PHB,MET,SHC2,FGB,FGF1,FGG,RASAL2,MYC,PSMA7,PSMC5,IRS1,KSR1,JUN,CDC42EP5,CAMK2D,DUSP1,DUSP2,DUSP6,EGFR,DUSP10
Pathway	M5884	Ensemble of genes encoding core extracellular matrix including ECM glycoproteins, collagens and proteoglycans	MSigDB C2 BIOCARTA (v7.1)	0.0006459	1	0.01423	0.1184	22	275	MFGE8,EFEMP1,SPON2,FGB,FGG,COL6A1,HSPG2,COL9A3,COL17A1,TNC,TSKU,TINAGL1,LAMA5,LAMB3,LAMC2,EDIL3,NTN4,THBS1,THBS2,LTBP1,LTBP2,AGRN
Pathway	1270245	Collagen formation	BioSystems: REACTOME	0.0006709	1	0.01464	0.1218	11	93	LOXL4,MMP7,COL6A1,COL9A3,COL17A1,CTSV,ITGA6,ITGB4,DST,LAMB3,LAMC2
Pathway	1404798	EGFR tyrosine kinase inhibitor resistance	BioSystems: KEGG	0.0006826	1	0.01476	0.1227	10	79	NRG1,PDGFA,PDGFB,RPS6KB1,MET,SHC2,AXL,AKT3,EGFR,EIF4EBP1
Pathway	1457800	MET activates PTK2 signaling	BioSystems: REACTOME	0.0006905	1	0.01479	0.123	5	20	MET,ITGA2,LAMA5,LAMB3,LAMC2
Pathway	M2842	Fibrinolysis Pathway	MSigDB C2 BIOCARTA (v7.1)	0.000747	1	0.01585	0.1318	4	12	FGB,PLAU,FGG,SERPINE1
Pathway	1268855	Diseases of signal transduction	BioSystems: REACTOME	0.0007869	1	0.01647	0.137	27	373	CDKN1A,NRG1,PDGFA,PDGFB,PHB,MET,JAG1,FGB,FGF1,FGG,RASAL2,CUL1,DKK1,MYC,PSMA7,PSMC5,IRS1,KSR1,ADAM17,NOTCH1,AKT3,TCF7L2,TBL1XR1,TGFBR1,LMNA,EGFR,HEY2
Pathway	1269485	VEGFR2 mediated cell proliferation	BioSystems: REACTOME	0.0007906	1	0.01647	0.137	21	261	NRG1,PDGFA,PDGFB,PHB,MET,SHC2,FGB,FGF1,FGG,RASAL2,PSMA7,PSMC5,IRS1,KSR1,SPHK1,CAMK2D,DUSP1,DUSP2,DUSP6,EGFR,DUSP10
Pathway	M174	Urokinase-type plasminogen activator (uPA) and uPAR-mediated signaling	MSigDB C2 BIOCARTA (v7.1)	0.0008379	1	0.0173	0.1439	7	42	FGB,PLAU,FGG,ITGB2,EGFR,SERPINE1,LRP1
Pathway	1457799	MET promotes cell motility	BioSystems: REACTOME	0.0008706	1	0.01766	0.1468	6	31	MET,ITGA2,LAMA5,LAMB3,LAMC2,TNS4
Pathway	138008	a6b1 and a6b4 Integrin signaling	BioSystems: Pathway Interaction Database	0.0008706	1	0.01766	0.1468	6	31	RPS6KB1,MET,COL17A1,ITGA6,ITGB4,EGFR
Pathway	83061	Wnt signaling pathway	BioSystems: KEGG	0.0009141	1	0.01809	0.1504	14	143	AXIN2,FZD7,BAMBI,MMP7,CUL1,DKK1,TCF7L1,MYC,JUN,TCF7,TCF7L2,CAMK2D,TBL1XR1,CCND2
Pathway	M115	Glucocorticoid receptor regulatory network	MSigDB C2 BIOCARTA (v7.1)	0.0009177	1	0.01809	0.1504	10	82	CDKN1A,FGG,SGK1,FOS,CXCL8,JUN,KRT5,KRT14,KRT17,EGR1
Pathway	138014	Glucocorticoid receptor regulatory network	BioSystems: Pathway Interaction Database	0.0009177	1	0.01809	0.1504	10	82	CDKN1A,FGG,SGK1,FOS,CXCL8,JUN,KRT5,KRT14,KRT17,EGR1
Pathway	83117	Acute myeloid leukemia	BioSystems: KEGG	0.0009235	1	0.01809	0.1504	8	55	RPS6KB1,PIM1,TCF7L1,MYC,AKT3,TCF7,TCF7L2,EIF4EBP1
Pathway	1269604	Deactivation of the beta-catenin transactivating complex	BioSystems: REACTOME	0.0009692	1	0.01881	0.1564	7	43	TCF7L1,SOX9,BCL9L,TCF7,TCF7L2,TLE2,TLE4
Pathway	1269487	Signaling by SCF-KIT	BioSystems: REACTOME	0.0009764	1	0.01881	0.1564	25	340	CDKN1A,NRG1,PDGFA,PDGFB,PHB,MET,SHC2,FGB,FGF1,FGG,RASAL2,YES1,PSMA7,INSR,PSMC5,IRS1,KSR1,AKT3,CAMK2D,DUSP1,DUSP2,DUSP6,GRB10,EGFR,DUSP10
Pathway	1269285	RAF/MAP kinase cascade	BioSystems: REACTOME	0.001016	1	0.01894	0.1575	20	248	NRG1,PDGFA,PDGFB,PHB,MET,SHC2,FGB,FGF1,FGG,RASAL2,PSMA7,PSMC5,IRS1,KSR1,CAMK2D,DUSP1,DUSP2,DUSP6,EGFR,DUSP10
Pathway	1269382	GRB2 events in EGFR signaling	BioSystems: REACTOME	0.001016	1	0.01894	0.1575	20	248	NRG1,PDGFA,PDGFB,PHB,MET,SHC2,FGB,FGF1,FGG,RASAL2,PSMA7,PSMC5,IRS1,KSR1,CAMK2D,DUSP1,DUSP2,DUSP6,EGFR,DUSP10
Pathway	1269383	SHC1 events in EGFR signaling	BioSystems: REACTOME	0.001016	1	0.01894	0.1575	20	248	NRG1,PDGFA,PDGFB,PHB,MET,SHC2,FGB,FGF1,FGG,RASAL2,PSMA7,PSMC5,IRS1,KSR1,CAMK2D,DUSP1,DUSP2,DUSP6,EGFR,DUSP10
Pathway	1269440	SOS-mediated signalling	BioSystems: REACTOME	0.001016	1	0.01894	0.1575	20	248	NRG1,PDGFA,PDGFB,PHB,MET,SHC2,FGB,FGF1,FGG,RASAL2,PSMA7,PSMC5,IRS1,KSR1,CAMK2D,DUSP1,DUSP2,DUSP6,EGFR,DUSP10
Pathway	1269530	Signaling by NOTCH	BioSystems: REACTOME	0.001029	1	0.01901	0.1581	12	113	JAG1,CUL1,MYC,JUN,ADAM17,NOTCH1,NOTCH3,NOTCH4,TBL1XR1,TLE2,TLE4,HEY2
Pathway	M18306	Regulation of actin cytoskeleton	MSigDB C2 BIOCARTA (v7.1)	0.001052	1	0.01907	0.1586	18	213	PDGFA,PDGFB,PFN1,MYL9,FGF1,MSN,GNA13,MYLK,ITGA6,ITGA1,ITGA2,ITGB2,ITGB4,ITGB8,GSN,CD14,EGFR,TMSB4X
Pathway	M186	PDGFR-beta signaling pathway	MSigDB C2 BIOCARTA (v7.1)	0.001055	1	0.01907	0.1586	13	129	PDGFB,FOS,YES1,MYC,DOCK4,PTPN2,KSR1,JUN,JUND,SPHK1,TAGLN,GRB10,LRP1
Pathway	M10792	MAPK signaling pathway	MSigDB C2 BIOCARTA (v7.1)	0.001057	1	0.01907	0.1586	21	267	PDGFA,PDGFB,MAP3K5,FGF1,MAP4K4,FLNA,FOS,CACNG4,MYC,TAB2,GADD45A,JUN,JUND,AKT3,DUSP1,DUSP2,DUSP6,TGFBR1,CD14,EGFR,DUSP10
Pathway	1269298	Fc epsilon receptor (FCERI) signaling	BioSystems: REACTOME	0.001081	1	0.01935	0.1609	27	381	CDKN1A,NRG1,PDGFA,PDGFB,PHB,MET,SHC2,FGB,FGF1,FGG,RASAL2,CUL1,FOS,PSMA7,INSR,PSMC5,TAB2,IRS1,KSR1,JUN,AKT3,CAMK2D,DUSP1,DUSP2,DUSP6,EGFR,DUSP10
Pathway	M3228	Small cell lung cancer	MSigDB C2 BIOCARTA (v7.1)	0.001108	1	0.01954	0.1625	10	84	TRAF4,MYC,ITGA6,ITGA2,PTGS2,AKT3,LAMA5,LAMB3,LAMC2,CDK6
Pathway	83118	Small cell lung cancer	BioSystems: KEGG	0.001108	1	0.01954	0.1625	10	84	TRAF4,MYC,ITGA6,ITGA2,PTGS2,AKT3,LAMA5,LAMB3,LAMC2,CDK6
Pathway	M19888	Acute myeloid leukemia	MSigDB C2 BIOCARTA (v7.1)	0.001174	1	0.02055	0.1708	8	57	RPS6KB1,PIM1,TCF7L1,MYC,AKT3,TCF7,TCF7L2,EIF4EBP1
Pathway	1269443	Signalling by NGF	BioSystems: REACTOME	0.001198	1	0.02076	0.1726	32	483	CDKN1A,NRG1,PDE1C,PDGFA,PDGFB,ADCY5,PHB,MET,SHC2,CLTC,FGB,FGF1,FGG,RASAL2,GNA13,PSMA7,INSR,PSMC5,IRS1,KSR1,NGFR,ADAM17,AKT3,CAMK2D,DUSP1,DUSP2,DUSP6,ARHGEF35,LINGO1,EGFR,DUSP10,ARHGEF2
Pathway	1269428	Signaling by Insulin receptor	BioSystems: REACTOME	0.001205	1	0.02076	0.1726	24	326	NRG1,PDGFA,PDGFB,RPS6KB1,PHB,MET,SHC2,FGB,FGF1,FGG,RASAL2,PSMA7,INSR,PSMC5,IRS1,KSR1,CAMK2D,DUSP1,DUSP2,DUSP6,GRB10,EGFR,EIF4EBP1,DUSP10
Pathway	1269471	ARMS-mediated activation	BioSystems: REACTOME	0.001236	1	0.02099	0.1745	20	252	NRG1,PDGFA,PDGFB,PHB,MET,SHC2,FGB,FGF1,FGG,RASAL2,PSMA7,PSMC5,IRS1,KSR1,CAMK2D,DUSP1,DUSP2,DUSP6,EGFR,DUSP10
Pathway	1269468	Signalling to p38 via RIT and RIN	BioSystems: REACTOME	0.001236	1	0.02099	0.1745	20	252	NRG1,PDGFA,PDGFB,PHB,MET,SHC2,FGB,FGF1,FGG,RASAL2,PSMA7,PSMC5,IRS1,KSR1,CAMK2D,DUSP1,DUSP2,DUSP6,EGFR,DUSP10
Pathway	1269470	Frs2-mediated activation	BioSystems: REACTOME	0.001297	1	0.02186	0.1817	20	253	NRG1,PDGFA,PDGFB,PHB,MET,SHC2,FGB,FGF1,FGG,RASAL2,PSMA7,PSMC5,IRS1,KSR1,CAMK2D,DUSP1,DUSP2,DUSP6,EGFR,DUSP10
Pathway	83049	ErbB signaling pathway	BioSystems: KEGG	0.001331	1	0.02226	0.1851	10	86	CDKN1A,NRG1,RPS6KB1,SHC2,MYC,JUN,AKT3,CAMK2D,EGFR,EIF4EBP1
Pathway	1268854	Disease	BioSystems: REACTOME	0.001352	1	0.02243	0.1865	50	867	CDKN1A,NRG1,RPL39,PDGFA,PDGFB,RPS4X,PHB,MET,SPON2,JAG1,CLTC,FGB,FGF1,FGG,SDC1,RASAL2,CUL1,HSPG2,RPL36,ADAMTS1,APP,DKK1,MUC7,MYC,PSMA7,PSMC5,IRS1,MMADHC,KSR1,JUN,SUPT4H1,ADAM17,NUP160,NOTCH1,NOTCH3,NOTCH4,AKT3,TCF7L2,CAPN2,MUC5B,ADAMTS5,TBL1XR1,TGFBR1,THBS1,THBS2,LMNA,CD14,EGFR,HEY2,AGRN
Pathway	1269502	MAPK1/MAPK3 signaling	BioSystems: REACTOME	0.00136	1	0.02243	0.1865	20	254	NRG1,PDGFA,PDGFB,PHB,MET,SHC2,FGB,FGF1,FGG,RASAL2,PSMA7,PSMC5,IRS1,KSR1,CAMK2D,DUSP1,DUSP2,DUSP6,EGFR,DUSP10
Pathway	1427866	RET signaling	BioSystems: REACTOME	0.001397	1	0.02273	0.189	21	273	NRG1,PDGFA,PDGFB,PHB,MET,SHC2,FGB,FGF1,FGG,RASAL2,PSMA7,PSMC5,IRS1,KSR1,CAMK2D,DUSP1,DUSP2,DUSP6,GRB10,EGFR,DUSP10
Pathway	M16476	Cell adhesion molecules (CAMs)	MSigDB C2 BIOCARTA (v7.1)	0.001398	1	0.02273	0.189	13	133	CADM1,SDC1,CLDN4,ITGA6,ITGB2,ITGB8,F11R,NECTIN1,L1CAM,CLDN8,CLDN1,CLDN11,CDH3
Pathway	1269469	Prolonged ERK activation events	BioSystems: REACTOME	0.001426	1	0.0228	0.1896	20	255	NRG1,PDGFA,PDGFB,PHB,MET,SHC2,FGB,FGF1,FGG,RASAL2,PSMA7,PSMC5,IRS1,KSR1,CAMK2D,DUSP1,DUSP2,DUSP6,EGFR,DUSP10
Pathway	1269235	Transfer of LPS from LBP carrier to CD14	BioSystems: REACTOME	0.001446	1	0.0228	0.1896	2	2	LBP,CD14
Pathway	83111	Prostate cancer	BioSystems: KEGG	0.001454	1	0.0228	0.1896	10	87	CDKN1A,PDGFA,PDGFB,CREB5,TCF7L1,AKT3,TCF7,TCF7L2,GSTP1,EGFR
Pathway	M12467	ErbB signaling pathway	MSigDB C2 BIOCARTA (v7.1)	0.001454	1	0.0228	0.1896	10	87	CDKN1A,NRG1,RPS6KB1,SHC2,MYC,JUN,AKT3,CAMK2D,EGFR,EIF4EBP1
Pathway	1269323	Interleukin-3, 5 and GM-CSF signaling	BioSystems: REACTOME	0.001462	1	0.0228	0.1896	21	274	NRG1,PDGFA,PDGFB,PHB,MET,SHC2,FGB,FGF1,FGG,RASAL2,YES1,PSMA7,PSMC5,IRS1,KSR1,CAMK2D,DUSP1,DUSP2,DUSP6,EGFR,DUSP10
Pathway	M198	Syndecan-1-mediated signaling events	MSigDB C2 BIOCARTA (v7.1)	0.001462	1	0.0228	0.1896	7	46	MET,MMP7,SDC1,COL6A1,COL9A3,COL17A1,LAMA5
Pathway	1269632	Signaling by Leptin	BioSystems: REACTOME	0.001495	1	0.02315	0.1925	20	256	NRG1,PDGFA,PDGFB,PHB,MET,SHC2,FGB,FGF1,FGG,RASAL2,PSMA7,PSMC5,IRS1,KSR1,CAMK2D,DUSP1,DUSP2,DUSP6,EGFR,DUSP10
Pathway	M3468	Genes encoding enzymes and their regulators involved in the remodeling of the extracellular matrix	MSigDB C2 BIOCARTA (v7.1)	0.001515	1	0.02331	0.1938	19	238	CTSC,SERPINB5,LOXL4,PLAU,MMP7,MMP14,MMP15,ADAMTS1,SLPI,CTSV,CTSZ,ADAM15,ST14,FAM20C,SERPING1,ADAM17,ADAMTS5,TIMP3,SERPINE1
Pathway	1269533	Pre-NOTCH Processing in the Endoplasmic Reticulum	BioSystems: REACTOME	0.001616	1	0.02406	0.2	3	7	NOTCH1,NOTCH3,NOTCH4
Pathway	M22039	TSP-1 Induced Apoptosis in Microvascular Endothelial Cell	MSigDB C2 BIOCARTA (v7.1)	0.001616	1	0.02406	0.2	3	7	FOS,JUN,THBS1
Pathway	1270235	Nectin/Necl trans heterodimerization	BioSystems: REACTOME	0.001616	1	0.02406	0.2	3	7	CADM1,NECTIN1,NECTIN4
Pathway	1268884	Signaling by NOTCH1 t(7;9)(NOTCH1:M1580_K2555) Translocation Mutant	BioSystems: REACTOME	0.001616	1	0.02406	0.2	3	7	JAG1,ADAM17,NOTCH1
Pathway	1268885	Constitutive Signaling by NOTCH1 t(7;9)(NOTCH1:M1580_K2555) Translocation Mutant	BioSystems: REACTOME	0.001616	1	0.02406	0.2	3	7	JAG1,ADAM17,NOTCH1
Pathway	1269322	Interleukin receptor SHC signaling	BioSystems: REACTOME	0.001641	1	0.02427	0.2018	20	258	NRG1,PDGFA,PDGFB,PHB,MET,SHC2,FGB,FGF1,FGG,RASAL2,PSMA7,PSMC5,IRS1,KSR1,CAMK2D,DUSP1,DUSP2,DUSP6,EGFR,DUSP10
Pathway	1269535	Signaling by NOTCH1	BioSystems: REACTOME	0.001669	1	0.02437	0.2026	9	74	JAG1,CUL1,MYC,ADAM17,NOTCH1,TBL1XR1,TLE2,TLE4,HEY2
Pathway	M160	Integrins in angiogenesis	MSigDB C2 BIOCARTA (v7.1)	0.001669	1	0.02437	0.2026	9	74	RPS6KB1,MFGE8,SDC1,COL6A1,COL9A3,COL17A1,IRS1,F11R,EDIL3
Pathway	PW:0000204	Notch signaling	Pathway Ontology	0.001692	1	0.02439	0.2028	6	35	JAG1,ADAM17,NOTCH1,NOTCH3,NOTCH4,HEY2
Pathway	M16801	Genes related to regulation of the actin cytoskeleton	MSigDB C2 BIOCARTA (v7.1)	0.001692	1	0.02439	0.2028	6	35	RPS4X,ACTG2,PFN1,VASP,FLNA,MYLK
Pathway	1269465	Signalling to RAS	BioSystems: REACTOME	0.001719	1	0.02462	0.2047	20	259	NRG1,PDGFA,PDGFB,PHB,MET,SHC2,FGB,FGF1,FGG,RASAL2,PSMA7,PSMC5,IRS1,KSR1,CAMK2D,DUSP1,DUSP2,DUSP6,EGFR,DUSP10
Pathway	M13191	Prostate cancer	MSigDB C2 BIOCARTA (v7.1)	0.00173	1	0.02463	0.2048	10	89	CDKN1A,PDGFA,PDGFB,CREB5,TCF7L1,AKT3,TCF7,TCF7L2,GSTP1,EGFR
Pathway	1269479	Downstream signal transduction	BioSystems: REACTOME	0.001781	1	0.02519	0.2095	25	355	CDKN1A,NRG1,PDE1C,PDGFA,PDGFB,ADCY5,PHB,MET,SHC2,FGB,FGF1,FGG,RASAL2,PSMA7,INSR,PSMC5,IRS1,KSR1,AKT3,CAMK2D,DUSP1,DUSP2,DUSP6,EGFR,DUSP10
Pathway	1269431	IRS-mediated signalling	BioSystems: REACTOME	0.001835	1	0.02569	0.2136	22	298	NRG1,PDGFA,PDGFB,RPS6KB1,PHB,MET,SHC2,FGB,FGF1,FGG,RASAL2,PSMA7,PSMC5,IRS1,KSR1,CAMK2D,DUSP1,DUSP2,DUSP6,EGFR,EIF4EBP1,DUSP10
Pathway	169353	Validated targets of C-MYC transcriptional repression	BioSystems: Pathway Interaction Database	0.001838	1	0.02569	0.2136	8	61	CDKN1A,CEBPD,S100A7,DKK1,MYC,ITGA6,ITGB4,GADD45A
Pathway	1269537	NOTCH1 Intracellular Domain Regulates Transcription	BioSystems: REACTOME	0.001887	1	0.02621	0.2179	7	48	CUL1,MYC,NOTCH1,TBL1XR1,TLE2,TLE4,HEY2
Pathway	1269870	Smooth Muscle Contraction	BioSystems: REACTOME	0.001967	1	0.02716	0.2259	6	36	ACTG2,MYL9,ANXA1,MYLK,ITGA1,CALD1
Pathway	1269229	TRAF6 mediated induction of NFkB and MAP kinases upon TLR7/8 or 9 activation	BioSystems: REACTOME	0.002047	1	0.02793	0.2322	10	91	S100B,SAA1,CUL1,FOS,APP,TAB2,JUN,DUSP6,PELI1,CD14
Pathway	P00052	TGF-beta signaling pathway	PantherDB	0.002047	1	0.02793	0.2322	10	91	CITED2,BAMBI,SMURF2,SKIL,INHBB,JUN,JUNB,BMP7,JUND,TGFBR1
Pathway	1269284	DAP12 signaling	BioSystems: REACTOME	0.002073	1	0.02812	0.2338	25	359	CDKN1A,NRG1,PDE1C,PDGFA,PDGFB,ADCY5,PHB,MET,SHC2,FGB,FGF1,FGG,RASAL2,PSMA7,INSR,PSMC5,IRS1,KSR1,AKT3,CAMK2D,DUSP1,DUSP2,DUSP6,EGFR,DUSP10
Pathway	152665	Malaria	BioSystems: KEGG	0.002132	1	0.02874	0.239	7	49	MET,SDC1,CXCL8,ITGB2,THBS1,THBS2,LRP1
Pathway	1269620	IRS-related events triggered by IGF1R	BioSystems: REACTOME	0.002168	1	0.02889	0.2402	22	302	NRG1,PDGFA,PDGFB,RPS6KB1,PHB,MET,SHC2,FGB,FGF1,FGG,RASAL2,PSMA7,PSMC5,IRS1,KSR1,CAMK2D,DUSP1,DUSP2,DUSP6,EGFR,EIF4EBP1,DUSP10
Pathway	1269618	IGF1R signaling cascade	BioSystems: REACTOME	0.002168	1	0.02889	0.2402	22	302	NRG1,PDGFA,PDGFB,RPS6KB1,PHB,MET,SHC2,FGB,FGF1,FGG,RASAL2,PSMA7,PSMC5,IRS1,KSR1,CAMK2D,DUSP1,DUSP2,DUSP6,EGFR,EIF4EBP1,DUSP10
Pathway	1269480	Signaling by VEGF	BioSystems: REACTOME	0.0022	1	0.02909	0.2419	24	341	NRG1,PDGFA,PDGFB,PHB,MET,SHC2,FGB,FGF1,FGG,RASAL2,AXL,PSMA7,PSMC5,IRS1,NRP1,KSR1,SPHK1,AKT3,CAMK2D,DUSP1,DUSP2,DUSP6,EGFR,DUSP10
Pathway	137963	Regulation of nuclear SMAD2/3 signaling	BioSystems: Pathway Interaction Database	0.002208	1	0.02909	0.2419	9	77	CDKN1A,CEBPB,FOS,SKIL,ATF3,MYC,JUN,TCF3,SERPINE1
Pathway	1269321	Interleukin-2 signaling	BioSystems: REACTOME	0.002251	1	0.0293	0.2436	20	265	NRG1,PDGFA,PDGFB,PHB,MET,SHC2,FGB,FGF1,FGG,RASAL2,PSMA7,PSMC5,IRS1,KSR1,CAMK2D,DUSP1,DUSP2,DUSP6,EGFR,DUSP10
Pathway	1269617	Signaling by Type 1 Insulin-like Growth Factor 1 Receptor (IGF1R)	BioSystems: REACTOME	0.002259	1	0.0293	0.2436	22	303	NRG1,PDGFA,PDGFB,RPS6KB1,PHB,MET,SHC2,FGB,FGF1,FGG,RASAL2,PSMA7,PSMC5,IRS1,KSR1,CAMK2D,DUSP1,DUSP2,DUSP6,EGFR,EIF4EBP1,DUSP10
Pathway	M254	Validated targets of C-MYC transcriptional repression	MSigDB C2 BIOCARTA (v7.1)	0.002266	1	0.0293	0.2436	8	63	CDKN1A,CEBPD,S100A7,DKK1,MYC,ITGA6,ITGB4,GADD45A
Pathway	P00045	Notch signaling pathway	PantherDB	0.002275	1	0.0293	0.2436	6	37	JAG1,ADAM17,NOTCH1,NOTCH3,NOTCH4,HEY2
Pathway	1269464	Signalling to ERKs	BioSystems: REACTOME	0.002352	1	0.03012	0.2504	20	266	NRG1,PDGFA,PDGFB,PHB,MET,SHC2,FGB,FGF1,FGG,RASAL2,PSMA7,PSMC5,IRS1,KSR1,CAMK2D,DUSP1,DUSP2,DUSP6,EGFR,DUSP10
Pathway	83109	Endometrial cancer	BioSystems: KEGG	0.002401	1	0.03034	0.2523	7	50	AXIN2,TCF7L1,MYC,AKT3,TCF7,TCF7L2,EGFR
Pathway	1269227	Toll Like Receptor 7/8 (TLR7/8) Cascade	BioSystems: REACTOME	0.002409	1	0.03034	0.2523	10	93	S100B,SAA1,CUL1,FOS,APP,TAB2,JUN,DUSP6,PELI1,CD14
Pathway	1269228	MyD88 dependent cascade initiated on endosome	BioSystems: REACTOME	0.002409	1	0.03034	0.2523	10	93	S100B,SAA1,CUL1,FOS,APP,TAB2,JUN,DUSP6,PELI1,CD14
Pathway	138010	Glypican 1 network	BioSystems: Pathway Interaction Database	0.002436	1	0.0305	0.2536	5	26	NRG1,APP,YES1,PRNP,TGFBR1
Pathway	P00057	Wnt signaling pathway	PantherDB	0.00245	1	0.03052	0.2537	22	305	ACTG2,AXIN2,FZD7,FAT1,FAT2,MMP7,PCDHB16,DKK1,SMARCA1,SMARCD2,PRKCH,TCF7L1,MYC,TCF7L2,PCDHB2,TBL1XR1,EDN1,TGFBR1,TLE2,TLE4,CDH3,PCDH7
Pathway	83110	Glioma	BioSystems: KEGG	0.002507	1	0.03087	0.2567	8	64	CDKN1A,PDGFA,PDGFB,SHC2,AKT3,CAMK2D,EGFR,CDK6
Pathway	1269551	Formyl peptide receptors bind formyl peptides and many other ligands	BioSystems: REACTOME	0.002515	1	0.03087	0.2567	3	8	SAA1,ANXA1,APP
Pathway	1474302	Fluid shear stress and atherosclerosis	BioSystems: KEGG	0.002518	1	0.03087	0.2567	13	142	PDGFA,PDGFB,MAP3K5,SDC1,FOS,ASS1,JUN,AKT3,DUSP1,CAV2,EDN1,GSTP1,ARHGEF2
Pathway	PW:0000286	integrin signaling	Pathway Ontology	0.002619	1	0.03181	0.2645	6	38	ITGA6,ITGA1,ITGA2,ITGB2,ITGB4,ITGB8
Pathway	1269234	Toll Like Receptor 4 (TLR4) Cascade	BioSystems: REACTOME	0.002623	1	0.03181	0.2645	12	126	S100B,SAA1,CUL1,FOS,APP,TAB2,ITGB2,JUN,DUSP6,PELI1,LBP,CD14
Pathway	P00059	p53 pathway	PantherDB	0.002639	1	0.03183	0.2647	9	79	CDKN1A,SERPINB5,PPM1D,PERP,GADD45A,CD82,AKT3,THBS1,SERPINE1
Pathway	M1835	Glioma	MSigDB C2 BIOCARTA (v7.1)	0.002767	1	0.03315	0.2757	8	65	CDKN1A,PDGFA,PDGFB,SHC2,AKT3,CAMK2D,EGFR,CDK6
Pathway	1269237	MyD88:Mal cascade initiated on plasma membrane	BioSystems: REACTOME	0.002821	1	0.03315	0.2757	10	95	S100B,SAA1,CUL1,FOS,APP,TAB2,JUN,DUSP6,PELI1,CD14
Pathway	1269238	Toll Like Receptor 2 (TLR2) Cascade	BioSystems: REACTOME	0.002821	1	0.03315	0.2757	10	95	S100B,SAA1,CUL1,FOS,APP,TAB2,JUN,DUSP6,PELI1,CD14
Pathway	1269239	Toll Like Receptor TLR1:TLR2 Cascade	BioSystems: REACTOME	0.002821	1	0.03315	0.2757	10	95	S100B,SAA1,CUL1,FOS,APP,TAB2,JUN,DUSP6,PELI1,CD14
Pathway	1269240	Toll Like Receptor TLR6:TLR2 Cascade	BioSystems: REACTOME	0.002821	1	0.03315	0.2757	10	95	S100B,SAA1,CUL1,FOS,APP,TAB2,JUN,DUSP6,PELI1,CD14
Pathway	1269525	Downregulation of TGF-beta receptor signaling	BioSystems: REACTOME	0.002899	1	0.03373	0.2804	5	27	BAMBI,SMURF2,PMEPA1,TGFBR1,MTMR4
Pathway	M33	Glypican 1 network	MSigDB C2 BIOCARTA (v7.1)	0.002899	1	0.03373	0.2804	5	27	NRG1,APP,YES1,PRNP,TGFBR1
Pathway	1269368	Formation of Fibrin Clot (Clotting Cascade)	BioSystems: REACTOME	0.002999	1	0.03472	0.2886	6	39	F3,FGB,FGG,PROS1,SERPING1,TFPI
Pathway	M19877	Endometrial cancer	MSigDB C2 BIOCARTA (v7.1)	0.003016	1	0.03474	0.2889	7	52	AXIN2,TCF7L1,MYC,AKT3,TCF7,TCF7L2,EGFR
Pathway	1269460	NGF signalling via TRKA from the plasma membrane	BioSystems: REACTOME	0.003096	1	0.03513	0.2921	26	390	CDKN1A,NRG1,PDE1C,PDGFA,PDGFB,ADCY5,PHB,MET,SHC2,CLTC,FGB,FGF1,FGG,RASAL2,PSMA7,INSR,PSMC5,IRS1,KSR1,AKT3,CAMK2D,DUSP1,DUSP2,DUSP6,EGFR,DUSP10
Pathway	P00050	Plasminogen activating cascade	PantherDB	0.003096	1	0.03513	0.2921	4	17	FGB,PLAU,FGG,SERPINE1
Pathway	138046	Syndecan-1-mediated signaling events	BioSystems: Pathway Interaction Database	0.003096	1	0.03513	0.2921	4	17	MET,MMP7,SDC1,LAMA5
Pathway	1311074	Phospholipase D signaling pathway	BioSystems: KEGG	0.003211	1	0.03625	0.3014	13	146	PDGFA,PDGFB,DGKH,ADCY5,SHC2,PLPP2,GNA13,CXCL8,INSR,SPHK1,AKT3,EGFR,LPAR6
Pathway	1269233	Toll Like Receptor 9 (TLR9) Cascade	BioSystems: REACTOME	0.003287	1	0.03693	0.307	10	97	S100B,SAA1,CUL1,FOS,APP,TAB2,JUN,DUSP6,PELI1,CD14
Pathway	193147	Osteoclast differentiation	BioSystems: KEGG	0.003398	1	0.03753	0.3121	12	130	FOS,FOSB,FOSL2,IFNGR1,TAB2,SIRPA,JUN,JUNB,JUND,AKT3,TNFRSF11B,TGFBR1
Pathway	M2	Regulation of nuclear SMAD2/3 signaling	MSigDB C2 BIOCARTA (v7.1)	0.003407	1	0.03753	0.3121	9	82	CDKN1A,CEBPB,FOS,SKIL,ATF3,MYC,JUN,TCF3,SERPINE1
Pathway	1269483	VEGFA-VEGFR2 Pathway	BioSystems: REACTOME	0.003409	1	0.03753	0.3121	23	333	NRG1,PDGFA,PDGFB,PHB,MET,SHC2,FGB,FGF1,FGG,RASAL2,AXL,PSMA7,PSMC5,IRS1,KSR1,SPHK1,AKT3,CAMK2D,DUSP1,DUSP2,DUSP6,EGFR,DUSP10
Pathway	M235	Calcium signaling in the CD4+ TCR pathway	MSigDB C2 BIOCARTA (v7.1)	0.003423	1	0.03753	0.3121	5	28	FOS,PTGS2,JUN,JUNB,RCAN1
Pathway	137941	Calcium signaling in the CD4+ TCR pathway	BioSystems: Pathway Interaction Database	0.003423	1	0.03753	0.3121	5	28	FOS,PTGS2,JUN,JUNB,RCAN1
Pathway	373901	HTLV-I infection	BioSystems: KEGG	0.003452	1	0.03768	0.3133	19	256	CDKN1A,PDGFA,PDGFB,ADCY5,FZD7,FOS,ZFP36,ATF3,MYC,ITGB2,NRP1,JUN,TSPO,AKT3,TCF3,CCND2,TGFBR1,EGR1,EGR2
Pathway	1269283	DAP12 interactions	BioSystems: REACTOME	0.003563	1	0.03871	0.3218	25	374	CDKN1A,NRG1,PDE1C,PDGFA,PDGFB,ADCY5,PHB,MET,SHC2,FGB,FGF1,FGG,RASAL2,PSMA7,INSR,PSMC5,IRS1,KSR1,AKT3,CAMK2D,DUSP1,DUSP2,DUSP6,EGFR,DUSP10
Pathway	M22032	Regulation of MAP Kinase Pathways Through Dual Specificity Phosphatases	MSigDB C2 BIOCARTA (v7.1)	0.003668	1	0.03947	0.3282	3	9	DUSP1,DUSP2,DUSP6
Pathway	1270327	CHL1 interactions	BioSystems: REACTOME	0.003668	1	0.03947	0.3282	3	9	ITGA1,ITGA2,NRP1
Pathway	1059539	Choline metabolism in cancer	BioSystems: KEGG	0.003812	1	0.04083	0.3395	10	99	PDGFA,PDGFB,RPS6KB1,DGKH,FOS,PLPP2,JUN,AKT3,EGFR,EIF4EBP1
Pathway	1270259	Collagen degradation	BioSystems: REACTOME	0.003882	1	0.04138	0.3441	6	41	MMP7,MMP14,MMP15,COL9A3,COL17A1,ADAM17
Pathway	1269226	Toll Like Receptor 5 (TLR5) Cascade	BioSystems: REACTOME	0.004009	1	0.04196	0.3488	9	84	S100B,SAA1,CUL1,FOS,APP,TAB2,JUN,DUSP6,PELI1
Pathway	1269206	Toll Like Receptor 10 (TLR10) Cascade	BioSystems: REACTOME	0.004009	1	0.04196	0.3488	9	84	S100B,SAA1,CUL1,FOS,APP,TAB2,JUN,DUSP6,PELI1
Pathway	1269207	MyD88 cascade initiated on plasma membrane	BioSystems: REACTOME	0.004009	1	0.04196	0.3488	9	84	S100B,SAA1,CUL1,FOS,APP,TAB2,JUN,DUSP6,PELI1
Pathway	M195	C-MYB transcription factor network	MSigDB C2 BIOCARTA (v7.1)	0.004009	1	0.04196	0.3488	9	84	CDKN1A,CEBPB,CEBPD,PIM1,MYC,TAB2,PTGS2,LYZ,CDK6
Pathway	83114	Melanoma	BioSystems: KEGG	0.004028	1	0.04197	0.349	8	69	CDKN1A,PDGFA,PDGFB,MET,FGF1,AKT3,EGFR,CDK6
Pathway	M19428	Wnt signaling pathway	MSigDB C2 BIOCARTA (v7.1)	0.004051	1	0.04202	0.3494	13	150	AXIN2,FZD7,MMP7,CUL1,DKK1,TCF7L1,MYC,JUN,TCF7,TCF7L2,CAMK2D,TBL1XR1,CCND2
Pathway	1270251	Elastic fibre formation	BioSystems: REACTOME	0.004389	1	0.04504	0.3745	6	42	EFEMP1,LOXL4,ITGB8,BMP7,LTBP1,LTBP2
Pathway	M91	Signaling events mediated by TCPTP	MSigDB C2 BIOCARTA (v7.1)	0.004389	1	0.04504	0.3745	6	42	PDGFB,MET,INSR,ITGA1,PTPN2,EGFR
Pathway	695200	HIF-1 signaling pathway	BioSystems: KEGG	0.004402	1	0.04504	0.3745	10	101	CDKN1A,RPS6KB1,IFNGR1,INSR,AKT3,CAMK2D,EDN1,EGFR,EIF4EBP1,SERPINE1
Pathway	375172	Salmonella infection	BioSystems: KEGG	0.004691	1	0.04779	0.3974	9	86	PFN1,FLNA,FOS,IFNGR1,CXCL8,JUN,LBP,CXCL1,CD14
Pathway	138057	ErbB1 downstream signaling	BioSystems: Pathway Interaction Database	0.004722	1	0.04789	0.3982	10	102	FOS,ZFP36,MYC,KSR1,JUN,DUSP1,CAPN2,DUSP6,EGFR,EGR1
Pathway	M15798	Melanoma	MSigDB C2 BIOCARTA (v7.1)	0.004805	1	0.04852	0.4034	8	71	CDKN1A,PDGFA,PDGFB,MET,FGF1,AKT3,EGFR,CDK6
Pathway	138026	Insulin Pathway	BioSystems: Pathway Interaction Database	0.004944	1	0.0497	0.4132	6	43	RPS6KB1,SGK1,INSR,IRS1,GRB10,EIF4EBP1

## Sheet: GSEA analysis
GSEA results for upregulated genes in DCIS_noamp vs. DCIS_neg
Overlap Results
Collection(s):	H
# overlaps shown:	10
# genesets in collections:	50
# genes in comparison (n):	575
# genes in universe (N):	40071
Gene Set Name	# Genes in Gene Set (K)	Description	# Genes in Overlap (k)	k/K	p-value	FDR q-value
HALLMARK_TNFA_SIGNALING_VIA_NFKB	200	Genes regulated by NF-kB in response to TNF [GeneID=7124].	40	0.2	1.2e-33	5.98e-32
HALLMARK_P53_PATHWAY	200	Genes involved in p53 pathways and networks.	32	0.16	5.62e-24	1.41e-22
HALLMARK_EPITHELIAL_MESENCHYMAL_TRANSITION	200	Genes defining epithelial-mesenchymal transition, as in wound healing, fibrosis and metastasis.	30	0.15	1.02e-21	1.7e-20
HALLMARK_APICAL_JUNCTION	200	Genes encoding components of apical junction complex.	26	0.13	2.05e-17	2.05e-16
HALLMARK_HYPOXIA	200	Genes up-regulated in response to low oxygen levels (hypoxia).	26	0.13	2.05e-17	2.05e-16
HALLMARK_COAGULATION	138	Genes encoding components of blood coagulation system; also up-regulated in platelets.	18	0.1304	1.68e-12	1.25e-11
HALLMARK_INFLAMMATORY_RESPONSE	200	Genes defining inflammatory response.	21	0.105	1.75e-12	1.25e-11
HALLMARK_UV_RESPONSE_DN	144	Genes down-regulated in response to ultraviolet (UV) radiation.	18	0.125	3.51e-12	2.2e-11
HALLMARK_IL2_STAT5_SIGNALING	199	Genes up-regulated by STAT5 in response to IL2 stimulation.	20	0.1005	1.33e-11	7.29e-11
HALLMARK_COMPLEMENT	200	Genes encoding components of the complement system, which is part of the innate immune system.	20	0.1	1.46e-11	7.29e-11
Gene/Gene Set Overlap Matrix
Entrez Gene Id	Gene Symbol	Gene Description	HALLMARK_TNFA_SIGNALING_VIA_NFKB	HALLMARK_P53_PATHWAY	HALLMARK_EPITHELIAL_MESENCHYMAL_TRANSITION	HALLMARK_APICAL_JUNCTION	HALLMARK_HYPOXIA	HALLMARK_COAGULATION	HALLMARK_INFLAMMATORY_RESPONSE	HALLMARK_UV_RESPONSE_DN	HALLMARK_IL2_STAT5_SIGNALING	HALLMARK_COMPLEMENT
3725	JUN	Jun proto-oncogene, AP-1 transcription factor subunit [Source:HGNC Symbol;Acc:HGNC:6204]	HALLMARK_TNFA_SIGNALING_VIA_NFKB	HALLMARK_P53_PATHWAY	HALLMARK_EPITHELIAL_MESENCHYMAL_TRANSITION		HALLMARK_HYPOXIA
1647	GADD45A	growth arrest and DNA damage inducible alpha [Source:HGNC Symbol;Acc:HGNC:4095]	HALLMARK_TNFA_SIGNALING_VIA_NFKB	HALLMARK_P53_PATHWAY	HALLMARK_EPITHELIAL_MESENCHYMAL_TRANSITION
1026	CDKN1A	cyclin dependent kinase inhibitor 1A [Source:HGNC Symbol;Acc:HGNC:1784]	HALLMARK_TNFA_SIGNALING_VIA_NFKB	HALLMARK_P53_PATHWAY			HALLMARK_HYPOXIA		HALLMARK_INFLAMMATORY_RESPONSE
2353	FOS	Fos proto-oncogene, AP-1 transcription factor subunit [Source:HGNC Symbol;Acc:HGNC:3796]	HALLMARK_TNFA_SIGNALING_VIA_NFKB	HALLMARK_P53_PATHWAY			HALLMARK_HYPOXIA
467	ATF3	activating transcription factor 3 [Source:HGNC Symbol;Acc:HGNC:785]	HALLMARK_TNFA_SIGNALING_VIA_NFKB	HALLMARK_P53_PATHWAY			HALLMARK_HYPOXIA
3976	LIF	LIF interleukin 6 family cytokine [Source:HGNC Symbol;Acc:HGNC:6596]	HALLMARK_TNFA_SIGNALING_VIA_NFKB	HALLMARK_P53_PATHWAY					HALLMARK_INFLAMMATORY_RESPONSE		HALLMARK_IL2_STAT5_SIGNALING
8877	SPHK1	sphingosine kinase 1 [Source:HGNC Symbol;Acc:HGNC:11240]	HALLMARK_TNFA_SIGNALING_VIA_NFKB	HALLMARK_P53_PATHWAY					HALLMARK_INFLAMMATORY_RESPONSE
9314	KLF4	Kruppel like factor 4 [Source:HGNC Symbol;Acc:HGNC:6348]	HALLMARK_TNFA_SIGNALING_VIA_NFKB	HALLMARK_P53_PATHWAY
5054	SERPINE1	serpin family E member 1 [Source:HGNC Symbol;Acc:HGNC:8583]	HALLMARK_TNFA_SIGNALING_VIA_NFKB		HALLMARK_EPITHELIAL_MESENCHYMAL_TRANSITION		HALLMARK_HYPOXIA	HALLMARK_COAGULATION	HALLMARK_INFLAMMATORY_RESPONSE	HALLMARK_UV_RESPONSE_DN		HALLMARK_COMPLEMENT
3491	CCN1	cellular communication network factor 1 [Source:HGNC Symbol;Acc:HGNC:2654]	HALLMARK_TNFA_SIGNALING_VIA_NFKB		HALLMARK_EPITHELIAL_MESENCHYMAL_TRANSITION		HALLMARK_HYPOXIA			HALLMARK_UV_RESPONSE_DN
2919	CXCL1	C-X-C motif chemokine ligand 1 [Source:HGNC Symbol;Acc:HGNC:4602]	HALLMARK_TNFA_SIGNALING_VIA_NFKB		HALLMARK_EPITHELIAL_MESENCHYMAL_TRANSITION							HALLMARK_COMPLEMENT
56937	PMEPA1	prostate transmembrane protein, androgen induced 1 [Source:HGNC Symbol;Acc:HGNC:14107]	HALLMARK_TNFA_SIGNALING_VIA_NFKB		HALLMARK_EPITHELIAL_MESENCHYMAL_TRANSITION
3371	TNC	tenascin C [Source:HGNC Symbol;Acc:HGNC:5318]	HALLMARK_TNFA_SIGNALING_VIA_NFKB		HALLMARK_EPITHELIAL_MESENCHYMAL_TRANSITION
3914	LAMB3	laminin subunit beta 3 [Source:HGNC Symbol;Acc:HGNC:6490]	HALLMARK_TNFA_SIGNALING_VIA_NFKB			HALLMARK_APICAL_JUNCTION
2152	F3	coagulation factor III, tissue factor [Source:HGNC Symbol;Acc:HGNC:3541]	HALLMARK_TNFA_SIGNALING_VIA_NFKB				HALLMARK_HYPOXIA	HALLMARK_COAGULATION	HALLMARK_INFLAMMATORY_RESPONSE	HALLMARK_UV_RESPONSE_DN		HALLMARK_COMPLEMENT
23764	MAFF	MAF bZIP transcription factor F [Source:HGNC Symbol;Acc:HGNC:6780]	HALLMARK_TNFA_SIGNALING_VIA_NFKB				HALLMARK_HYPOXIA	HALLMARK_COAGULATION			HALLMARK_IL2_STAT5_SIGNALING	HALLMARK_COMPLEMENT
1316	KLF6	Kruppel like factor 6 [Source:HGNC Symbol;Acc:HGNC:2235]	HALLMARK_TNFA_SIGNALING_VIA_NFKB				HALLMARK_HYPOXIA		HALLMARK_INFLAMMATORY_RESPONSE		HALLMARK_IL2_STAT5_SIGNALING
1843	DUSP1	dual specificity phosphatase 1 [Source:HGNC Symbol;Acc:HGNC:3064]	HALLMARK_TNFA_SIGNALING_VIA_NFKB				HALLMARK_HYPOXIA			HALLMARK_UV_RESPONSE_DN
7538	ZFP36	ZFP36 ring finger protein [Source:HGNC Symbol;Acc:HGNC:12862]	HALLMARK_TNFA_SIGNALING_VIA_NFKB				HALLMARK_HYPOXIA
10957	PNRC1	proline rich nuclear receptor coactivator 1 [Source:HGNC Symbol;Acc:HGNC:17278]	HALLMARK_TNFA_SIGNALING_VIA_NFKB				HALLMARK_HYPOXIA
2355	FOSL2	FOS like 2, AP-1 transcription factor subunit [Source:HGNC Symbol;Acc:HGNC:3798]	HALLMARK_TNFA_SIGNALING_VIA_NFKB				HALLMARK_HYPOXIA
4609	MYC	MYC proto-oncogene, bHLH transcription factor [Source:HGNC Symbol;Acc:HGNC:7553]	HALLMARK_TNFA_SIGNALING_VIA_NFKB						HALLMARK_INFLAMMATORY_RESPONSE	HALLMARK_UV_RESPONSE_DN	HALLMARK_IL2_STAT5_SIGNALING
1906	EDN1	endothelin 1 [Source:HGNC Symbol;Acc:HGNC:3176]	HALLMARK_TNFA_SIGNALING_VIA_NFKB						HALLMARK_INFLAMMATORY_RESPONSE
10611	PDLIM5	PDZ and LIM domain 5 [Source:HGNC Symbol;Acc:HGNC:17468]	HALLMARK_TNFA_SIGNALING_VIA_NFKB							HALLMARK_UV_RESPONSE_DN
1051	CEBPB	CCAAT enhancer binding protein beta [Source:HGNC Symbol;Acc:HGNC:1834]	HALLMARK_TNFA_SIGNALING_VIA_NFKB									HALLMARK_COMPLEMENT
8942	KYNU	kynureninase [Source:HGNC Symbol;Acc:HGNC:6469]	HALLMARK_TNFA_SIGNALING_VIA_NFKB									HALLMARK_COMPLEMENT
182	JAG1	jagged canonical Notch ligand 1 [Source:HGNC Symbol;Acc:HGNC:6188]	HALLMARK_TNFA_SIGNALING_VIA_NFKB
6446	SGK1	serum/glucocorticoid regulated kinase 1 [Source:HGNC Symbol;Acc:HGNC:10810]	HALLMARK_TNFA_SIGNALING_VIA_NFKB
1844	DUSP2	dual specificity phosphatase 2 [Source:HGNC Symbol;Acc:HGNC:3068]	HALLMARK_TNFA_SIGNALING_VIA_NFKB
5743	PTGS2	prostaglandin-endoperoxide synthase 2 [Source:HGNC Symbol;Acc:HGNC:9605]	HALLMARK_TNFA_SIGNALING_VIA_NFKB
10221	TRIB1	tribbles pseudokinase 1 [Source:HGNC Symbol;Acc:HGNC:16891]	HALLMARK_TNFA_SIGNALING_VIA_NFKB
4170	MCL1	MCL1 apoptosis regulator, BCL2 family member [Source:HGNC Symbol;Acc:HGNC:6943]	HALLMARK_TNFA_SIGNALING_VIA_NFKB
3726	JUNB	JunB proto-oncogene, AP-1 transcription factor subunit [Source:HGNC Symbol;Acc:HGNC:6205]	HALLMARK_TNFA_SIGNALING_VIA_NFKB
2354	FOSB	FosB proto-oncogene, AP-1 transcription factor subunit [Source:HGNC Symbol;Acc:HGNC:3797]	HALLMARK_TNFA_SIGNALING_VIA_NFKB
4082	MARCKS	myristoylated alanine rich protein kinase C substrate [Source:HGNC Symbol;Acc:HGNC:6759]	HALLMARK_TNFA_SIGNALING_VIA_NFKB
7127	TNFAIP2	TNF alpha induced protein 2 [Source:HGNC Symbol;Acc:HGNC:11895]	HALLMARK_TNFA_SIGNALING_VIA_NFKB
1052	CEBPD	CCAAT enhancer binding protein delta [Source:HGNC Symbol;Acc:HGNC:1835]	HALLMARK_TNFA_SIGNALING_VIA_NFKB
1827	RCAN1	regulator of calcineurin 1 [Source:HGNC Symbol;Acc:HGNC:3040]	HALLMARK_TNFA_SIGNALING_VIA_NFKB
1958	EGR1	early growth response 1 [Source:HGNC Symbol;Acc:HGNC:3238]	HALLMARK_TNFA_SIGNALING_VIA_NFKB
1959	EGR2	early growth response 2 [Source:HGNC Symbol;Acc:HGNC:3239]	HALLMARK_TNFA_SIGNALING_VIA_NFKB
6382	SDC1	syndecan 1 [Source:HGNC Symbol;Acc:HGNC:10658]		HALLMARK_P53_PATHWAY	HALLMARK_EPITHELIAL_MESENCHYMAL_TRANSITION
3691	ITGB4	integrin subunit beta 4 [Source:HGNC Symbol;Acc:HGNC:6158]		HALLMARK_P53_PATHWAY		HALLMARK_APICAL_JUNCTION
3732	CD82	CD82 molecule [Source:HGNC Symbol;Acc:HGNC:6210]		HALLMARK_P53_PATHWAY					HALLMARK_INFLAMMATORY_RESPONSE
894	CCND2	cyclin D2 [Source:HGNC Symbol;Acc:HGNC:1583]		HALLMARK_P53_PATHWAY							HALLMARK_IL2_STAT5_SIGNALING
4851	NOTCH1	notch receptor 1 [Source:HGNC Symbol;Acc:HGNC:7881]		HALLMARK_P53_PATHWAY
7164	TPD52L1	TPD52 like 1 [Source:HGNC Symbol;Acc:HGNC:12006]		HALLMARK_P53_PATHWAY
64065	PERP	p53 apoptosis effector related to PMP22 [Source:HGNC Symbol;Acc:HGNC:17637]		HALLMARK_P53_PATHWAY
6768	ST14	suppression of tumorigenicity 14 [Source:HGNC Symbol;Acc:HGNC:11344]		HALLMARK_P53_PATHWAY
351	APP	amyloid beta precursor protein [Source:HGNC Symbol;Acc:HGNC:620]		HALLMARK_P53_PATHWAY
3625	INHBB	inhibin subunit beta B [Source:HGNC Symbol;Acc:HGNC:6067]		HALLMARK_P53_PATHWAY
5154	PDGFA	platelet derived growth factor subunit A [Source:HGNC Symbol;Acc:HGNC:8799]		HALLMARK_P53_PATHWAY
8493	PPM1D	protein phosphatase, Mg2+/Mn2+ dependent 1D [Source:HGNC Symbol;Acc:HGNC:9277]		HALLMARK_P53_PATHWAY
3945	LDHB	lactate dehydrogenase B [Source:HGNC Symbol;Acc:HGNC:6541]		HALLMARK_P53_PATHWAY
6281	S100A10	S100 calcium binding protein A10 [Source:HGNC Symbol;Acc:HGNC:10487]		HALLMARK_P53_PATHWAY
23612	PHLDA3	pleckstrin homology like domain family A member 3 [Source:HGNC Symbol;Acc:HGNC:8934]		HALLMARK_P53_PATHWAY
25873	RPL36	ribosomal protein L36 [Source:HGNC Symbol;Acc:HGNC:13631]		HALLMARK_P53_PATHWAY
26207	PITPNC1	phosphatidylinositol transfer protein cytoplasmic 1 [Source:HGNC Symbol;Acc:HGNC:21045]		HALLMARK_P53_PATHWAY
3872	KRT17	keratin 17 [Source:HGNC Symbol;Acc:HGNC:6427]		HALLMARK_P53_PATHWAY
4071	TM4SF1	transmembrane 4 L six family member 1 [Source:HGNC Symbol;Acc:HGNC:11853]		HALLMARK_P53_PATHWAY
5268	SERPINB5	serpin family B member 5 [Source:HGNC Symbol;Acc:HGNC:8949]		HALLMARK_P53_PATHWAY
5784	PTPN14	protein tyrosine phosphatase non-receptor type 14 [Source:HGNC Symbol;Acc:HGNC:9647]		HALLMARK_P53_PATHWAY
5912	RAP2B	RAP2B, member of RAS oncogene family [Source:HGNC Symbol;Acc:HGNC:9862]		HALLMARK_P53_PATHWAY
64782	AEN	apoptosis enhancing nuclease [Source:HGNC Symbol;Acc:HGNC:25722]		HALLMARK_P53_PATHWAY
9618	TRAF4	TNF receptor associated factor 4 [Source:HGNC Symbol;Acc:HGNC:12034]		HALLMARK_P53_PATHWAY
3673	ITGA2	integrin subunit alpha 2 [Source:HGNC Symbol;Acc:HGNC:6137]			HALLMARK_EPITHELIAL_MESENCHYMAL_TRANSITION	HALLMARK_APICAL_JUNCTION		HALLMARK_COAGULATION
3918	LAMC2	laminin subunit gamma 2 [Source:HGNC Symbol;Acc:HGNC:6493]			HALLMARK_EPITHELIAL_MESENCHYMAL_TRANSITION	HALLMARK_APICAL_JUNCTION
10398	MYL9	myosin light chain 9 [Source:HGNC Symbol;Acc:HGNC:15754]			HALLMARK_EPITHELIAL_MESENCHYMAL_TRANSITION	HALLMARK_APICAL_JUNCTION
4982	TNFRSF11B	TNF receptor superfamily member 11b [Source:HGNC Symbol;Acc:HGNC:11909]			HALLMARK_EPITHELIAL_MESENCHYMAL_TRANSITION	HALLMARK_APICAL_JUNCTION
1490	CCN2	cellular communication network factor 2 [Source:HGNC Symbol;Acc:HGNC:2500]			HALLMARK_EPITHELIAL_MESENCHYMAL_TRANSITION		HALLMARK_HYPOXIA
4323	MMP14	matrix metallopeptidase 14 [Source:HGNC Symbol;Acc:HGNC:7160]			HALLMARK_EPITHELIAL_MESENCHYMAL_TRANSITION			HALLMARK_COAGULATION	HALLMARK_INFLAMMATORY_RESPONSE			HALLMARK_COMPLEMENT
7078	TIMP3	TIMP metallopeptidase inhibitor 3 [Source:HGNC Symbol;Acc:HGNC:11822]			HALLMARK_EPITHELIAL_MESENCHYMAL_TRANSITION			HALLMARK_COAGULATION
7057	THBS1	thrombospondin 1 [Source:HGNC Symbol;Acc:HGNC:11785]			HALLMARK_EPITHELIAL_MESENCHYMAL_TRANSITION			HALLMARK_COAGULATION
3576	CXCL8	C-X-C motif chemokine ligand 8 [Source:HGNC Symbol;Acc:HGNC:6025]			HALLMARK_EPITHELIAL_MESENCHYMAL_TRANSITION				HALLMARK_INFLAMMATORY_RESPONSE
22943	DKK1	dickkopf WNT signaling pathway inhibitor 1 [Source:HGNC Symbol;Acc:HGNC:2891]			HALLMARK_EPITHELIAL_MESENCHYMAL_TRANSITION
4638	MYLK	myosin light chain kinase [Source:HGNC Symbol;Acc:HGNC:7590]			HALLMARK_EPITHELIAL_MESENCHYMAL_TRANSITION
6876	TAGLN	transgelin [Source:HGNC Symbol;Acc:HGNC:11553]			HALLMARK_EPITHELIAL_MESENCHYMAL_TRANSITION
667	DST	dystonin [Source:HGNC Symbol;Acc:HGNC:1090]			HALLMARK_EPITHELIAL_MESENCHYMAL_TRANSITION
2316	FLNA	filamin A [Source:HGNC Symbol;Acc:HGNC:3754]			HALLMARK_EPITHELIAL_MESENCHYMAL_TRANSITION
23705	CADM1	cell adhesion molecule 1 [Source:HGNC Symbol;Acc:HGNC:5951]			HALLMARK_EPITHELIAL_MESENCHYMAL_TRANSITION
10085	EDIL3	EGF like repeats and discoidin domains 3 [Source:HGNC Symbol;Acc:HGNC:3173]			HALLMARK_EPITHELIAL_MESENCHYMAL_TRANSITION
1809	DPYSL3	dihydropyrimidinase like 3 [Source:HGNC Symbol;Acc:HGNC:3015]			HALLMARK_EPITHELIAL_MESENCHYMAL_TRANSITION
2303	FOXC2	forkhead box C2 [Source:HGNC Symbol;Acc:HGNC:3801]			HALLMARK_EPITHELIAL_MESENCHYMAL_TRANSITION
50863	NTM	neurotrimin [Source:HGNC Symbol;Acc:HGNC:17941]			HALLMARK_EPITHELIAL_MESENCHYMAL_TRANSITION
7058	THBS2	thrombospondin 2 [Source:HGNC Symbol;Acc:HGNC:11786]			HALLMARK_EPITHELIAL_MESENCHYMAL_TRANSITION
7431	VIM	vimentin [Source:HGNC Symbol;Acc:HGNC:12692]			HALLMARK_EPITHELIAL_MESENCHYMAL_TRANSITION
800	CALD1	caldesmon 1 [Source:HGNC Symbol;Acc:HGNC:1441]			HALLMARK_EPITHELIAL_MESENCHYMAL_TRANSITION
1956	EGFR	epidermal growth factor receptor [Source:HGNC Symbol;Acc:HGNC:3236]				HALLMARK_APICAL_JUNCTION	HALLMARK_HYPOXIA
6376	CX3CL1	C-X3-C motif chemokine ligand 1 [Source:HGNC Symbol;Acc:HGNC:10647]				HALLMARK_APICAL_JUNCTION			HALLMARK_INFLAMMATORY_RESPONSE
10000	AKT3	AKT serine/threonine kinase 3 [Source:HGNC Symbol;Acc:HGNC:393]				HALLMARK_APICAL_JUNCTION				HALLMARK_UV_RESPONSE_DN
3667	IRS1	insulin receptor substrate 1 [Source:HGNC Symbol;Acc:HGNC:6125]				HALLMARK_APICAL_JUNCTION				HALLMARK_UV_RESPONSE_DN
5216	PFN1	profilin 1 [Source:HGNC Symbol;Acc:HGNC:8881]				HALLMARK_APICAL_JUNCTION						HALLMARK_COMPLEMENT
10205	MPZL2	myelin protein zero like 2 [Source:HGNC Symbol;Acc:HGNC:3496]				HALLMARK_APICAL_JUNCTION
10290	SPEG	striated muscle enriched protein kinase [Source:HGNC Symbol;Acc:HGNC:16901]				HALLMARK_APICAL_JUNCTION
9073	CLDN8	claudin 8 [Source:HGNC Symbol;Acc:HGNC:2050]				HALLMARK_APICAL_JUNCTION
1001	CDH3	cadherin 3 [Source:HGNC Symbol;Acc:HGNC:1762]				HALLMARK_APICAL_JUNCTION
1308	COL17A1	collagen type XVII alpha 1 chain [Source:HGNC Symbol;Acc:HGNC:2194]				HALLMARK_APICAL_JUNCTION
1364	CLDN4	claudin 4 [Source:HGNC Symbol;Acc:HGNC:2046]				HALLMARK_APICAL_JUNCTION
140885	SIRPA	signal regulatory protein alpha [Source:HGNC Symbol;Acc:HGNC:9662]				HALLMARK_APICAL_JUNCTION
1825	DSC3	desmocollin 3 [Source:HGNC Symbol;Acc:HGNC:3037]				HALLMARK_APICAL_JUNCTION
347902	AMIGO2	adhesion molecule with Ig like domain 2 [Source:HGNC Symbol;Acc:HGNC:24073]				HALLMARK_APICAL_JUNCTION
4478	MSN	moesin [Source:HGNC Symbol;Acc:HGNC:7373]				HALLMARK_APICAL_JUNCTION
5010	CLDN11	claudin 11 [Source:HGNC Symbol;Acc:HGNC:8514]				HALLMARK_APICAL_JUNCTION
5818	NECTIN1	nectin cell adhesion molecule 1 [Source:HGNC Symbol;Acc:HGNC:9706]				HALLMARK_APICAL_JUNCTION
72	ACTG2	actin gamma 2, smooth muscle [Source:HGNC Symbol;Acc:HGNC:145]				HALLMARK_APICAL_JUNCTION
81607	NECTIN4	nectin cell adhesion molecule 4 [Source:HGNC Symbol;Acc:HGNC:19688]				HALLMARK_APICAL_JUNCTION
8751	ADAM15	ADAM metallopeptidase domain 15 [Source:HGNC Symbol;Acc:HGNC:193]				HALLMARK_APICAL_JUNCTION
5155	PDGFB	platelet derived growth factor subunit B [Source:HGNC Symbol;Acc:HGNC:8800]					HALLMARK_HYPOXIA	HALLMARK_COAGULATION				HALLMARK_COMPLEMENT
8609	KLF7	Kruppel like factor 7 [Source:HGNC Symbol;Acc:HGNC:6350]					HALLMARK_HYPOXIA	HALLMARK_COAGULATION
133	ADM	adrenomedullin [Source:HGNC Symbol;Acc:HGNC:259]					HALLMARK_HYPOXIA		HALLMARK_INFLAMMATORY_RESPONSE
10370	CITED2	Cbp/p300 interacting transactivator with Glu/Asp rich carboxy-terminal domain 2 [Source:HGNC Symbol;Acc:HGNC:1987]					HALLMARK_HYPOXIA			HALLMARK_UV_RESPONSE_DN
5292	PIM1	Pim-1 proto-oncogene, serine/threonine kinase [Source:HGNC Symbol;Acc:HGNC:8986]					HALLMARK_HYPOXIA				HALLMARK_IL2_STAT5_SIGNALING	HALLMARK_COMPLEMENT
1356	CP	ceruloplasmin [Source:HGNC Symbol;Acc:HGNC:2295]					HALLMARK_HYPOXIA					HALLMARK_COMPLEMENT
8497	PPFIA4	PTPRF interacting protein alpha 4 [Source:HGNC Symbol;Acc:HGNC:9248]					HALLMARK_HYPOXIA
5214	PFKP	phosphofructokinase, platelet [Source:HGNC Symbol;Acc:HGNC:8878]					HALLMARK_HYPOXIA
284119	CAVIN1	caveolae associated protein 1 [Source:HGNC Symbol;Acc:HGNC:9688]					HALLMARK_HYPOXIA
54206	ERRFI1	ERBB receptor feedback inhibitor 1 [Source:HGNC Symbol;Acc:HGNC:18185]					HALLMARK_HYPOXIA
9957	HS3ST1	heparan sulfate-glucosamine 3-sulfotransferase 1 [Source:HGNC Symbol;Acc:HGNC:5194]					HALLMARK_HYPOXIA
1848	DUSP6	dual specificity phosphatase 6 [Source:HGNC Symbol;Acc:HGNC:3072]						HALLMARK_COAGULATION				HALLMARK_COMPLEMENT
1515	CTSV	cathepsin V [Source:HGNC Symbol;Acc:HGNC:2538]						HALLMARK_COAGULATION				HALLMARK_COMPLEMENT
718	C3	complement C3 [Source:HGNC Symbol;Acc:HGNC:1318]						HALLMARK_COAGULATION				HALLMARK_COMPLEMENT
710	SERPING1	serpin family G member 1 [Source:HGNC Symbol;Acc:HGNC:1228]						HALLMARK_COAGULATION				HALLMARK_COMPLEMENT
2934	GSN	gelsolin [Source:HGNC Symbol;Acc:HGNC:4620]						HALLMARK_COAGULATION
1675	CFD	complement factor D [Source:HGNC Symbol;Acc:HGNC:2771]						HALLMARK_COAGULATION
301	ANXA1	annexin A1 [Source:HGNC Symbol;Acc:HGNC:533]						HALLMARK_COAGULATION
4316	MMP7	matrix metallopeptidase 7 [Source:HGNC Symbol;Acc:HGNC:7174]						HALLMARK_COAGULATION
824	CAPN2	calpain 2 [Source:HGNC Symbol;Acc:HGNC:1479]						HALLMARK_COAGULATION
4233	MET	MET proto-oncogene, receptor tyrosine kinase [Source:HGNC Symbol;Acc:HGNC:7029]							HALLMARK_INFLAMMATORY_RESPONSE	HALLMARK_UV_RESPONSE_DN
6541	SLC7A1	solute carrier family 7 member 1 [Source:HGNC Symbol;Acc:HGNC:11057]							HALLMARK_INFLAMMATORY_RESPONSE	HALLMARK_UV_RESPONSE_DN
3566	IL4R	interleukin 4 receptor [Source:HGNC Symbol;Acc:HGNC:6015]							HALLMARK_INFLAMMATORY_RESPONSE		HALLMARK_IL2_STAT5_SIGNALING
196	AHR	aryl hydrocarbon receptor [Source:HGNC Symbol;Acc:HGNC:348]							HALLMARK_INFLAMMATORY_RESPONSE		HALLMARK_IL2_STAT5_SIGNALING
929	CD14	CD14 molecule [Source:HGNC Symbol;Acc:HGNC:1628]							HALLMARK_INFLAMMATORY_RESPONSE
3696	ITGB8	integrin subunit beta 8 [Source:HGNC Symbol;Acc:HGNC:6163]							HALLMARK_INFLAMMATORY_RESPONSE
5099	PCDH7	protocadherin 7 [Source:HGNC Symbol;Acc:HGNC:8659]							HALLMARK_INFLAMMATORY_RESPONSE
558	AXL	AXL receptor tyrosine kinase [Source:HGNC Symbol;Acc:HGNC:905]							HALLMARK_INFLAMMATORY_RESPONSE
8829	NRP1	neuropilin 1 [Source:HGNC Symbol;Acc:HGNC:8004]								HALLMARK_UV_RESPONSE_DN	HALLMARK_IL2_STAT5_SIGNALING
7035	TFPI	tissue factor pathway inhibitor [Source:HGNC Symbol;Acc:HGNC:11760]								HALLMARK_UV_RESPONSE_DN
8821	INPP4B	inositol polyphosphate-4-phosphatase type II B [Source:HGNC Symbol;Acc:HGNC:6075]								HALLMARK_UV_RESPONSE_DN
2650	GCNT1	glucosaminyl (N-acetyl) transferase 1 [Source:HGNC Symbol;Acc:HGNC:4203]								HALLMARK_UV_RESPONSE_DN
2202	EFEMP1	EGF containing fibulin extracellular matrix protein 1 [Source:HGNC Symbol;Acc:HGNC:3218]								HALLMARK_UV_RESPONSE_DN
390	RND3	Rho family GTPase 3 [Source:HGNC Symbol;Acc:HGNC:671]								HALLMARK_UV_RESPONSE_DN
4052	LTBP1	latent transforming growth factor beta binding protein 1 [Source:HGNC Symbol;Acc:HGNC:6714]								HALLMARK_UV_RESPONSE_DN
2012	EMP1	epithelial membrane protein 1 [Source:HGNC Symbol;Acc:HGNC:3333]									HALLMARK_IL2_STAT5_SIGNALING
5621	PRNP	prion protein [Source:HGNC Symbol;Acc:HGNC:9449]									HALLMARK_IL2_STAT5_SIGNALING
3459	IFNGR1	interferon gamma receptor 1 [Source:HGNC Symbol;Acc:HGNC:5439]									HALLMARK_IL2_STAT5_SIGNALING
1291	COL6A1	collagen type VI alpha 1 chain [Source:HGNC Symbol;Acc:HGNC:2211]									HALLMARK_IL2_STAT5_SIGNALING
1522	CTSZ	cathepsin Z [Source:HGNC Symbol;Acc:HGNC:2547]									HALLMARK_IL2_STAT5_SIGNALING
2983	GUCY1B1	guanylate cyclase 1 soluble subunit beta 1 [Source:HGNC Symbol;Acc:HGNC:4687]									HALLMARK_IL2_STAT5_SIGNALING
3655	ITGA6	integrin subunit alpha 6 [Source:HGNC Symbol;Acc:HGNC:6142]									HALLMARK_IL2_STAT5_SIGNALING
51651	PTRH2	peptidyl-tRNA hydrolase 2 [Source:HGNC Symbol;Acc:HGNC:24265]									HALLMARK_IL2_STAT5_SIGNALING
5167	ENPP1	ectonucleotide pyrophosphatase/phosphodiesterase 1 [Source:HGNC Symbol;Acc:HGNC:3356]									HALLMARK_IL2_STAT5_SIGNALING
5583	PRKCH	protein kinase C eta [Source:HGNC Symbol;Acc:HGNC:9403]									HALLMARK_IL2_STAT5_SIGNALING
8784	TNFRSF18	TNF receptor superfamily member 18 [Source:HGNC Symbol;Acc:HGNC:11914]									HALLMARK_IL2_STAT5_SIGNALING
4855	NOTCH4	notch receptor 4 [Source:HGNC Symbol;Acc:HGNC:7884]										HALLMARK_COMPLEMENT
6280	S100A9	S100 calcium binding protein A9 [Source:HGNC Symbol;Acc:HGNC:10499]										HALLMARK_COMPLEMENT
9732	DOCK4	dedicator of cytokinesis 4 [Source:HGNC Symbol;Acc:HGNC:19192]										HALLMARK_COMPLEMENT
160851	DGKH	diacylglycerol kinase eta [Source:HGNC Symbol;Acc:HGNC:2854]										HALLMARK_COMPLEMENT
51734	MSRB1	methionine sulfoxide reductase B1 [Source:HGNC Symbol;Acc:HGNC:14133]										HALLMARK_COMPLEMENT
6868	ADAM17	ADAM metallopeptidase domain 17 [Source:HGNC Symbol;Acc:HGNC:195]
8454	CUL1	cullin 1 [Source:HGNC Symbol;Acc:HGNC:2551]
23493	HEY2	hes related family bHLH transcription factor with YRPW motif 2 [Source:HGNC Symbol;Acc:HGNC:4881]
6932	TCF7	transcription factor 7 [Source:HGNC Symbol;Acc:HGNC:11639]
27295	PDLIM3	PDZ and LIM domain 3 [Source:HGNC Symbol;Acc:HGNC:20767]
2296	FOXC1	forkhead box C1 [Source:HGNC Symbol;Acc:HGNC:3800]
23596	OPN3	opsin 3 [Source:HGNC Symbol;Acc:HGNC:14007]
2444	FRK	fyn related Src family tyrosine kinase [Source:HGNC Symbol;Acc:HGNC:3955]
5655	KLK10	kallikrein related peptidase 10 [Source:HGNC Symbol;Acc:HGNC:6358]
7263	TST	thiosulfate sulfurtransferase [Source:HGNC Symbol;Acc:HGNC:12388]
23650	TRIM29	tripartite motif containing 29 [Source:HGNC Symbol;Acc:HGNC:17274]
445	ASS1	argininosuccinate synthase 1 [Source:HGNC Symbol;Acc:HGNC:758]
220	ALDH1A3	aldehyde dehydrogenase 1 family member A3 [Source:HGNC Symbol;Acc:HGNC:409]
2982	GUCY1A1	guanylate cyclase 1 soluble subunit alpha 1 [Source:HGNC Symbol;Acc:HGNC:4685]
6662	SOX9	SRY-box transcription factor 9 [Source:HGNC Symbol;Acc:HGNC:11204]
23531	MMD	monocyte to macrophage differentiation associated [Source:HGNC Symbol;Acc:HGNC:7153]
5284	PIGR	polymeric immunoglobulin receptor [Source:HGNC Symbol;Acc:HGNC:8968]
6590	SLPI	secretory leukocyte peptidase inhibitor [Source:HGNC Symbol;Acc:HGNC:11092]
6840	SVIL	supervillin [Source:HGNC Symbol;Acc:HGNC:11480]
25937	WWTR1	WW domain containing transcription regulator 1 [Source:HGNC Symbol;Acc:HGNC:24042]
10278	EFS	embryonal Fyn-associated substrate [Source:HGNC Symbol;Acc:HGNC:16898]
1410	CRYAB	crystallin alpha B [Source:HGNC Symbol;Acc:HGNC:2389]
2170	FABP3	fatty acid binding protein 3 [Source:HGNC Symbol;Acc:HGNC:3557]
7465	WEE1	WEE1 G2 checkpoint kinase [Source:HGNC Symbol;Acc:HGNC:12761]
4000	LMNA	lamin A/C [Source:HGNC Symbol;Acc:HGNC:6636]
1999	ELF3	E74 like ETS transcription factor 3 [Source:HGNC Symbol;Acc:HGNC:3318]
25987	TSKU	tsukushi, small leucine rich proteoglycan [Source:HGNC Symbol;Acc:HGNC:28850]
3898	LAD1	ladinin 1 [Source:HGNC Symbol;Acc:HGNC:6472]
8165	AKAP1	A-kinase anchoring protein 1 [Source:HGNC Symbol;Acc:HGNC:367]
9467	SH3BP5	SH3 domain binding protein 5 [Source:HGNC Symbol;Acc:HGNC:10827]
6498	SKIL	SKI like proto-oncogene [Source:HGNC Symbol;Acc:HGNC:10897]
4053	LTBP2	latent transforming growth factor beta binding protein 2 [Source:HGNC Symbol;Acc:HGNC:6715]
64750	SMURF2	SMAD specific E3 ubiquitin protein ligase 2 [Source:HGNC Symbol;Acc:HGNC:16809]
7046	TGFBR1	transforming growth factor beta receptor 1 [Source:HGNC Symbol;Acc:HGNC:11772]
1021	CDK6	cyclin dependent kinase 6 [Source:HGNC Symbol;Acc:HGNC:1777]
10513	APPBP2	amyloid beta precursor protein binding protein 2 [Source:HGNC Symbol;Acc:HGNC:622]
79689	STEAP4	STEAP4 metalloreductase [Source:HGNC Symbol;Acc:HGNC:21923]
9510	ADAMTS1	ADAM metallopeptidase with thrombospondin type 1 motif 1 [Source:HGNC Symbol;Acc:HGNC:217]
4854	NOTCH3	notch receptor 3 [Source:HGNC Symbol;Acc:HGNC:7883]
6934	TCF7L2	transcription factor 7 like 2 [Source:HGNC Symbol;Acc:HGNC:11641]
8324	FZD7	frizzled class receptor 7 [Source:HGNC Symbol;Acc:HGNC:4045]
3597	IL13RA1	interleukin 13 receptor subunit alpha 1 [Source:HGNC Symbol;Acc:HGNC:5974]
5771	PTPN2	protein tyrosine phosphatase non-receptor type 2 [Source:HGNC Symbol;Acc:HGNC:9650]
1213	CLTC	clathrin heavy chain [Source:HGNC Symbol;Acc:HGNC:2092]
57403	RAB22A	RAB22A, member RAS oncogene family [Source:HGNC Symbol;Acc:HGNC:9764]
8417	STX7	syntaxin 7 [Source:HGNC Symbol;Acc:HGNC:11442]
858	CAV2	caveolin 2 [Source:HGNC Symbol;Acc:HGNC:1528]
8675	STX16	syntaxin 16 [Source:HGNC Symbol;Acc:HGNC:11431]
9805	SCRN1	secernin 1 [Source:HGNC Symbol;Acc:HGNC:22192]
2634	GBP2	guanylate binding protein 2 [Source:HGNC Symbol;Acc:HGNC:4183]
6170	RPL39	ribosomal protein L39 [Source:HGNC Symbol;Acc:HGNC:10350]
8560	DEGS1	delta 4-desaturase, sphingolipid 1 [Source:HGNC Symbol;Acc:HGNC:13709]
1824	DSC2	desmocollin 2 [Source:HGNC Symbol;Acc:HGNC:3036]
79644	SRD5A3	steroid 5 alpha-reductase 3 [Source:HGNC Symbol;Acc:HGNC:25812]
1946	EFNA5	ephrin A5 [Source:HGNC Symbol;Acc:HGNC:3225]
202	CRYBG1	crystallin beta-gamma domain containing 1 [Source:HGNC Symbol;Acc:HGNC:356]
2319	FLOT2	flotillin 2 [Source:HGNC Symbol;Acc:HGNC:3758]
11232	POLG2	DNA polymerase gamma 2, accessory subunit [Source:HGNC Symbol;Acc:HGNC:9180]
9462	RASAL2	RAS protein activator like 2 [Source:HGNC Symbol;Acc:HGNC:9874]
11135	CDC42EP1	CDC42 effector protein 1 [Source:HGNC Symbol;Acc:HGNC:17014]
3797	KIF3C	kinesin family member 3C [Source:HGNC Symbol;Acc:HGNC:6321]
4281	MID1	midline 1 [Source:HGNC Symbol;Acc:HGNC:7095]
7351	UCP2	uncoupling protein 2 [Source:HGNC Symbol;Acc:HGNC:12518]
334	APLP2	amyloid beta precursor like protein 2 [Source:HGNC Symbol;Acc:HGNC:598]
7086	TKT	transketolase [Source:HGNC Symbol;Acc:HGNC:11834]
8884	SLC5A6	solute carrier family 5 member 6 [Source:HGNC Symbol;Acc:HGNC:11041]
26053	AUTS2	activator of transcription and developmental regulator AUTS2 [Source:HGNC Symbol;Acc:HGNC:14262]
57162	PELI1	pellino E3 ubiquitin protein ligase 1 [Source:HGNC Symbol;Acc:HGNC:8827]
3897	L1CAM	L1 cell adhesion molecule [Source:HGNC Symbol;Acc:HGNC:6470]
3852	KRT5	keratin 5 [Source:HGNC Symbol;Acc:HGNC:6442]
5324	PLAG1	PLAG1 zinc finger [Source:HGNC Symbol;Acc:HGNC:9045]
5650	KLK7	kallikrein related peptidase 7 [Source:HGNC Symbol;Acc:HGNC:6368]
57451	TENM2	teneurin transmembrane protein 2 [Source:HGNC Symbol;Acc:HGNC:29943]
83439	TCF7L1	transcription factor 7 like 1 [Source:HGNC Symbol;Acc:HGNC:11640]
9124	PDLIM1	PDZ and LIM domain 1 [Source:HGNC Symbol;Acc:HGNC:2067]
6426	SRSF1	serine and arginine rich splicing factor 1 [Source:HGNC Symbol;Acc:HGNC:10780]
2146	EZH2	enhancer of zeste 2 polycomb repressive complex 2 subunit [Source:HGNC Symbol;Acc:HGNC:3527]
5245	PHB	prohibitin [Source:HGNC Symbol;Acc:HGNC:8912]
23481	PES1	pescadillo ribosomal biogenesis factor 1 [Source:HGNC Symbol;Acc:HGNC:8848]
10615	SPAG5	sperm associated antigen 5 [Source:HGNC Symbol;Acc:HGNC:13452]
10161	LPAR6	lysophosphatidic acid receptor 6 [Source:HGNC Symbol;Acc:HGNC:15520]
135112	NCOA7	nuclear receptor coactivator 7 [Source:HGNC Symbol;Acc:HGNC:21081]
10158	PDZK1IP1	PDZK1 interacting protein 1 [Source:HGNC Symbol;Acc:HGNC:16887]
51312	SLC25A37	solute carrier family 25 member 37 [Source:HGNC Symbol;Acc:HGNC:29786]
7145	TNS1	tensin 1 [Source:HGNC Symbol;Acc:HGNC:11973]
8301	PICALM	phosphatidylinositol binding clathrin assembly protein [Source:HGNC Symbol;Acc:HGNC:15514]
51020	HDDC2	HD domain containing 2 [Source:HGNC Symbol;Acc:HGNC:21078]
5688	PSMA7	proteasome 20S subunit alpha 7 [Source:HGNC Symbol;Acc:HGNC:9536]
10350	ABCA9	ATP binding cassette subfamily A member 9 [Source:HGNC Symbol;Acc:HGNC:39]
1734	DIO2	iodothyronine deiodinase 2 [Source:HGNC Symbol;Acc:HGNC:2884]
23460	ABCA6	ATP binding cassette subfamily A member 6 [Source:HGNC Symbol;Acc:HGNC:36]
8424	BBOX1	gamma-butyrobetaine hydroxylase 1 [Source:HGNC Symbol;Acc:HGNC:964]
1978	EIF4EBP1	eukaryotic translation initiation factor 4E binding protein 1 [Source:HGNC Symbol;Acc:HGNC:3288]
55062	WIPI1	WD repeat domain, phosphoinositide interacting 1 [Source:HGNC Symbol;Acc:HGNC:25471]
5166	PDK4	pyruvate dehydrogenase kinase 4 [Source:HGNC Symbol;Acc:HGNC:8812]
1646	AKR1C2	aldo-keto reductase family 1 member C2 [Source:HGNC Symbol;Acc:HGNC:385]
2067	ERCC1	ERCC excision repair 1, endonuclease non-catalytic subunit [Source:HGNC Symbol;Acc:HGNC:3433]
6827	SUPT4H1	SPT4 homolog, DSIF elongation factor subunit [Source:HGNC Symbol;Acc:HGNC:11467]
441024	MTHFD2L	methylenetetrahydrofolate dehydrogenase (NADP+ dependent) 2 like [Source:HGNC Symbol;Acc:HGNC:31865]
100129277	TPMTP3	thiopurine S-methyltransferase pseudogene 3 [Source:HGNC Symbol;Acc:HGNC:44566]
100133319	PRO1804	uncharacterized LOC100133319 [Source:NCBI gene (formerly Entrezgene);Acc:100133319]
100133941	CD24	CD24 molecule [Source:HGNC Symbol;Acc:HGNC:1645]
100287745	MTATP6P2	MT-ATP6 pseudogene 2 [Source:HGNC Symbol;Acc:HGNC:44576]
10123	ARL4C	ADP ribosylation factor like GTPase 4C [Source:HGNC Symbol;Acc:HGNC:698]
10184	LHFPL2	LHFPL tetraspan subfamily member 2 [Source:HGNC Symbol;Acc:HGNC:6588]
101928904	NPM1P30	nucleophosmin 1 pseudogene 30 [Source:HGNC Symbol;Acc:HGNC:45209]
10200	MPHOSPH6	M-phase phosphoprotein 6 [Source:HGNC Symbol;Acc:HGNC:7214]
10252	SPRY1	sprouty RTK signaling antagonist 1 [Source:HGNC Symbol;Acc:HGNC:11269]
102723775	LINC01315	long intergenic non-protein coding RNA 1315 [Source:HGNC Symbol;Acc:HGNC:50513]
102724560	CBSL	cystathionine beta-synthase like [Source:HGNC Symbol;Acc:HGNC:51829]
10349	ABCA10	ATP binding cassette subfamily A member 10 [Source:HGNC Symbol;Acc:HGNC:30]
10417	SPON2	spondin 2 [Source:HGNC Symbol;Acc:HGNC:11253]
10472	ZBTB18	zinc finger and BTB domain containing 18 [Source:HGNC Symbol;Acc:HGNC:13030]
10477	UBE2E3	ubiquitin conjugating enzyme E2 E3 [Source:HGNC Symbol;Acc:HGNC:12479]
105376843	SNHG25	small nucleolar RNA host gene 25 [Source:HGNC Symbol;Acc:HGNC:51534]
10568	SLC34A2	solute carrier family 34 member 2 [Source:HGNC Symbol;Acc:HGNC:11020]
10644	IGF2BP2	insulin like growth factor 2 mRNA binding protein 2 [Source:HGNC Symbol;Acc:HGNC:28867]
10656	KHDRBS3	KH RNA binding domain containing, signal transduction associated 3 [Source:HGNC Symbol;Acc:HGNC:18117]
10672	GNA13	G protein subunit alpha 13 [Source:HGNC Symbol;Acc:HGNC:4381]
10677	AVIL	advillin [Source:HGNC Symbol;Acc:HGNC:14188]
107075297	MTND3P25	MT-ND3 pseudogene 25 [Source:HGNC Symbol;Acc:HGNC:52172]
107075310	MTCO2P12	MT-CO2 pseudogene 12 [Source:HGNC Symbol;Acc:HGNC:52028]
10783	NEK6	NIMA related kinase 6 [Source:HGNC Symbol;Acc:HGNC:7749]
10879	SMR3B	submaxillary gland androgen regulated protein 3B [Source:HGNC Symbol;Acc:HGNC:17326]
10981	RAB32	RAB32, member RAS oncogene family [Source:HGNC Symbol;Acc:HGNC:9772]
10984	KCNQ1OT1	KCNQ1 opposite strand/antisense transcript 1 [Source:HGNC Symbol;Acc:HGNC:6295]
11011	TLK2	tousled like kinase 2 [Source:HGNC Symbol;Acc:HGNC:11842]
11067	DEPP1	DEPP1 autophagy regulator [Source:HGNC Symbol;Acc:HGNC:23355]
111	ADCY5	adenylate cyclase 5 [Source:HGNC Symbol;Acc:HGNC:236]
11221	DUSP10	dual specificity phosphatase 10 [Source:HGNC Symbol;Acc:HGNC:3065]
1123	CHN1	chimerin 1 [Source:HGNC Symbol;Acc:HGNC:1943]
11240	PADI2	peptidyl arginine deiminase 2 [Source:HGNC Symbol;Acc:HGNC:18341]
11279	KLF8	Kruppel like factor 8 [Source:HGNC Symbol;Acc:HGNC:6351]
11322	TMC6	transmembrane channel like 6 [Source:HGNC Symbol;Acc:HGNC:18021]
11325	DDX42	DEAD-box helicase 42 [Source:HGNC Symbol;Acc:HGNC:18676]
114908	TMEM123	transmembrane protein 123 [Source:HGNC Symbol;Acc:HGNC:30138]
116149	RPL12P4	ribosomal protein L12 pseudogene 4 [Source:HGNC Symbol;Acc:HGNC:16587]
116441	TM4SF18	transmembrane 4 L six family member 18 [Source:HGNC Symbol;Acc:HGNC:25181]
117246	FTSJ3	FtsJ RNA 2'-O-methyltransferase 3 [Source:HGNC Symbol;Acc:HGNC:17136]
124871	FLJ40194	uncharacterized FLJ40194 [Source:NCBI gene (formerly Entrezgene);Acc:124871]
124935	SLC43A2	solute carrier family 43 member 2 [Source:HGNC Symbol;Acc:HGNC:23087]
1264	CNN1	calponin 1 [Source:HGNC Symbol;Acc:HGNC:2155]
126917	IFFO2	intermediate filament family orphan 2 [Source:HGNC Symbol;Acc:HGNC:27006]
128553	TSHZ2	teashirt zinc finger homeobox 2 [Source:HGNC Symbol;Acc:HGNC:13010]
137695	TMEM68	transmembrane protein 68 [Source:HGNC Symbol;Acc:HGNC:26510]
138199	CARNMT1	carnosine N-methyltransferase 1 [Source:HGNC Symbol;Acc:HGNC:23435]
1407	CRY1	cryptochrome circadian regulator 1 [Source:HGNC Symbol;Acc:HGNC:2384]
144501	KRT80	keratin 80 [Source:HGNC Symbol;Acc:HGNC:27056]
145741	C2CD4A	C2 calcium dependent domain containing 4A [Source:HGNC Symbol;Acc:HGNC:33627]
146433	IL34	interleukin 34 [Source:HGNC Symbol;Acc:HGNC:28529]
148170	CDC42EP5	CDC42 effector protein 5 [Source:HGNC Symbol;Acc:HGNC:17408]
151354	LRATD1	LRAT domain containing 1 [Source:HGNC Symbol;Acc:HGNC:20743]
153830	RNF145	ring finger protein 145 [Source:HGNC Symbol;Acc:HGNC:20853]
154214	RNF217	ring finger protein 217 [Source:HGNC Symbol;Acc:HGNC:21487]
1548	CYP2A6	cytochrome P450 family 2 subfamily A member 6 [Source:HGNC Symbol;Acc:HGNC:2610]
1553	CYP2A13	cytochrome P450 family 2 subfamily A member 13 [Source:HGNC Symbol;Acc:HGNC:2608]
1645	AKR1C1	aldo-keto reductase family 1 member C1 [Source:HGNC Symbol;Acc:HGNC:384]
165055	CCDC138	coiled-coil domain containing 138 [Source:HGNC Symbol;Acc:HGNC:26531]
1655	DDX5	DEAD-box helicase 5 [Source:HGNC Symbol;Acc:HGNC:2746]
165679	SPTSSB	serine palmitoyltransferase small subunit B [Source:HGNC Symbol;Acc:HGNC:24045]
1672	DEFB1	defensin beta 1 [Source:HGNC Symbol;Acc:HGNC:2766]
169792	GLIS3	GLIS family zinc finger 3 [Source:HGNC Symbol;Acc:HGNC:28510]
1830	DSG3	desmoglein 3 [Source:HGNC Symbol;Acc:HGNC:3050]
1953	MEGF6	multiple EGF like domains 6 [Source:HGNC Symbol;Acc:HGNC:3232]
195814	SDR16C5	short chain dehydrogenase/reductase family 16C member 5 [Source:HGNC Symbol;Acc:HGNC:30311]
200931	SLC51A	solute carrier family 51 subunit alpha [Source:HGNC Symbol;Acc:HGNC:29955]
201294	UNC13D	unc-13 homolog D [Source:HGNC Symbol;Acc:HGNC:23147]
2034	EPAS1	endothelial PAS domain protein 1 [Source:HGNC Symbol;Acc:HGNC:3374]
2186	BPTF	bromodomain PHD finger transcription factor [Source:HGNC Symbol;Acc:HGNC:3581]
2195	FAT1	FAT atypical cadherin 1 [Source:HGNC Symbol;Acc:HGNC:3595]
2196	FAT2	FAT atypical cadherin 2 [Source:HGNC Symbol;Acc:HGNC:3596]
219970	GLYATL2	glycine-N-acyltransferase like 2 [Source:HGNC Symbol;Acc:HGNC:24178]
220441	RNF152	ring finger protein 152 [Source:HGNC Symbol;Acc:HGNC:26811]
2244	FGB	fibrinogen beta chain [Source:HGNC Symbol;Acc:HGNC:3662]
2246	FGF1	fibroblast growth factor 1 [Source:HGNC Symbol;Acc:HGNC:3665]
22848	AAK1	AP2 associated kinase 1 [Source:HGNC Symbol;Acc:HGNC:19679]
22901	ARSG	arylsulfatase G [Source:HGNC Symbol;Acc:HGNC:24102]
23034	SAMD4A	sterile alpha motif domain containing 4A [Source:HGNC Symbol;Acc:HGNC:23023]
23086	EXPH5	exophilin 5 [Source:HGNC Symbol;Acc:HGNC:30578]
23250	ATP11A	ATPase phospholipid transporting 11A [Source:HGNC Symbol;Acc:HGNC:13552]
23336	SYNM	synemin [Source:HGNC Symbol;Acc:HGNC:24466]
23406	COTL1	coactosin like F-actin binding protein 1 [Source:HGNC Symbol;Acc:HGNC:18304]
23532	PRAME	preferentially expressed antigen in melanoma [Source:HGNC Symbol;Acc:HGNC:9336]
23593	HEBP2	heme binding protein 2 [Source:HGNC Symbol;Acc:HGNC:15716]
23597	ACOT9	acyl-CoA thioesterase 9 [Source:HGNC Symbol;Acc:HGNC:17152]
23708	GSPT2	G1 to S phase transition 2 [Source:HGNC Symbol;Acc:HGNC:4622]
245	ALOX12P2	arachidonate 12-lipoxygenase pseudogene 2 [Source:HGNC Symbol;Acc:HGNC:432]
2502	FTH1P10	ferritin heavy chain 1 pseudogene 10 [Source:HGNC Symbol;Acc:HGNC:3980]
2519	FUCA2	alpha-L-fucosidase 2 [Source:HGNC Symbol;Acc:HGNC:4008]
255027	MPV17L	MPV17 mitochondrial inner membrane protein like [Source:HGNC Symbol;Acc:HGNC:26827]
255928	SYT14	synaptotagmin 14 [Source:HGNC Symbol;Acc:HGNC:23143]
2564	GABRE	gamma-aminobutyric acid type A receptor subunit epsilon [Source:HGNC Symbol;Acc:HGNC:4085]
2568	GABRP	gamma-aminobutyric acid type A receptor subunit pi [Source:HGNC Symbol;Acc:HGNC:4089]
25759	SHC2	SHC adaptor protein 2 [Source:HGNC Symbol;Acc:HGNC:29869]
25805	BAMBI	BMP and activin membrane bound inhibitor [Source:HGNC Symbol;Acc:HGNC:30251]
25818	KLK5	kallikrein related peptidase 5 [Source:HGNC Symbol;Acc:HGNC:6366]
25926	NOL11	nucleolar protein 11 [Source:HGNC Symbol;Acc:HGNC:24557]
25984	KRT23	keratin 23 [Source:HGNC Symbol;Acc:HGNC:6438]
26039	SS18L1	SS18L1 subunit of BAF chromatin remodeling complex [Source:HGNC Symbol;Acc:HGNC:15592]
260436	FDCSP	follicular dendritic cell secreted protein [Source:HGNC Symbol;Acc:HGNC:19215]
26073	POLDIP2	DNA polymerase delta interacting protein 2 [Source:HGNC Symbol;Acc:HGNC:23781]
26100	WIPI2	WD repeat domain, phosphoinositide interacting 2 [Source:HGNC Symbol;Acc:HGNC:32225]
26115	TANC2	tetratricopeptide repeat, ankyrin repeat and coiled-coil containing 2 [Source:HGNC Symbol;Acc:HGNC:30212]
26284	ERAL1	Era like 12S mitochondrial rRNA chaperone 1 [Source:HGNC Symbol;Acc:HGNC:3424]
26579	MYEOV	myeloma overexpressed [Source:HGNC Symbol;Acc:HGNC:7563]
27092	CACNG4	calcium voltage-gated channel auxiliary subunit gamma 4 [Source:HGNC Symbol;Acc:HGNC:1408]
27122	DKK3	dickkopf WNT signaling pathway inhibitor 3 [Source:HGNC Symbol;Acc:HGNC:2893]
27249	MMADHC	metabolism of cobalamin associated D [Source:HGNC Symbol;Acc:HGNC:25221]
27443	CECR2	CECR2 histone acetyl-lysine reader [Source:HGNC Symbol;Acc:HGNC:1840]
283209	PGM2L1	phosphoglucomutase 2 like 1 [Source:HGNC Symbol;Acc:HGNC:20898]
283991	UBALD2	UBA like domain containing 2 [Source:HGNC Symbol;Acc:HGNC:28438]
285203	EOGT	EGF domain specific O-linked N-acetylglucosamine transferase [Source:HGNC Symbol;Acc:HGNC:28526]
286410	ATP11C	ATPase phospholipid transporting 11C [Source:HGNC Symbol;Acc:HGNC:13554]
29015	SLC43A3	solute carrier family 43 member 3 [Source:HGNC Symbol;Acc:HGNC:17466]
2950	GSTP1	glutathione S-transferase pi 1 [Source:HGNC Symbol;Acc:HGNC:4638]
306	ANXA3	annexin A3 [Source:HGNC Symbol;Acc:HGNC:541]
3084	NRG1	neuregulin 1 [Source:HGNC Symbol;Acc:HGNC:7997]
338324	S100A7A	S100 calcium binding protein A7A [Source:HGNC Symbol;Acc:HGNC:21657]
3400	ID4	inhibitor of DNA binding 4, HLH protein [Source:HGNC Symbol;Acc:HGNC:5363]
342667	STAC2	SH3 and cysteine rich domain 2 [Source:HGNC Symbol;Acc:HGNC:23990]
342897	NCCRP1	NCCRP1, F-box associated domain containing [Source:HGNC Symbol;Acc:HGNC:33739]
344905	ATP13A5	ATPase 13A5 [Source:HGNC Symbol;Acc:HGNC:31789]
346389	MACC1	MET transcriptional regulator MACC1 [Source:HGNC Symbol;Acc:HGNC:30215]
353194	KRT16P6	keratin 16 pseudogene 6 [Source:HGNC Symbol;Acc:HGNC:50719]
358	AQP1	aquaporin 1 (Colton blood group) [Source:HGNC Symbol;Acc:HGNC:633]
3643	INSR	insulin receptor [Source:HGNC Symbol;Acc:HGNC:6091]
3671	ISLR	immunoglobulin superfamily containing leucine rich repeat [Source:HGNC Symbol;Acc:HGNC:6133]
3672	ITGA1	integrin subunit alpha 1 [Source:HGNC Symbol;Acc:HGNC:6134]
3727	JUND	JunD proto-oncogene, AP-1 transcription factor subunit [Source:HGNC Symbol;Acc:HGNC:6206]
375035	SFT2D2	SFT2 domain containing 2 [Source:HGNC Symbol;Acc:HGNC:25140]
3854	KRT6B	keratin 6B [Source:HGNC Symbol;Acc:HGNC:6444]
3855	KRT7	keratin 7 [Source:HGNC Symbol;Acc:HGNC:6445]
3861	KRT14	keratin 14 [Source:HGNC Symbol;Acc:HGNC:6416]
388115	CCDC9B	coiled-coil domain containing 9B [Source:HGNC Symbol;Acc:HGNC:33488]
388403	YPEL2	yippee like 2 [Source:HGNC Symbol;Acc:HGNC:18326]
3887	KRT81	keratin 81 [Source:HGNC Symbol;Acc:HGNC:6458]
389136	VGLL3	vestigial like family member 3 [Source:HGNC Symbol;Acc:HGNC:24327]
3892	KRT86	keratin 86 [Source:HGNC Symbol;Acc:HGNC:6463]
389792	IER5L	immediate early response 5 like [Source:HGNC Symbol;Acc:HGNC:23679]
3911	LAMA5	laminin subunit alpha 5 [Source:HGNC Symbol;Acc:HGNC:6485]
3929	LBP	lipopolysaccharide binding protein [Source:HGNC Symbol;Acc:HGNC:6517]
3934	LCN2	lipocalin 2 [Source:HGNC Symbol;Acc:HGNC:6526]
400746	NCMAP	non-compact myelin associated protein [Source:HGNC Symbol;Acc:HGNC:29332]
401904	RPL23AP2	ribosomal protein L23a pseudogene 2 [Source:HGNC Symbol;Acc:HGNC:10319]
404093	CUEDC1	CUE domain containing 1 [Source:HGNC Symbol;Acc:HGNC:31350]
4069	LYZ	lysozyme [Source:HGNC Symbol;Acc:HGNC:6740]
407040	MIR34A	microRNA 34a [Source:HGNC Symbol;Acc:HGNC:31635]
4162	MCAM	melanoma cell adhesion molecule [Source:HGNC Symbol;Acc:HGNC:6934]
4188	MDFI	MyoD family inhibitor [Source:HGNC Symbol;Acc:HGNC:6967]
4217	MAP3K5	mitogen-activated protein kinase kinase kinase 5 [Source:HGNC Symbol;Acc:HGNC:6857]
4240	MFGE8	milk fat globule EGF and factor V/VIII domain containing [Source:HGNC Symbol;Acc:HGNC:7036]
440270	GOLGA8B	golgin A8 family member B [Source:HGNC Symbol;Acc:HGNC:31973]
441282	AKR1B15	aldo-keto reductase family 1 member B15 [Source:HGNC Symbol;Acc:HGNC:37281]
4430	MYO1B	myosin IB [Source:HGNC Symbol;Acc:HGNC:7596]
444	ASPH	aspartate beta-hydroxylase [Source:HGNC Symbol;Acc:HGNC:757]
4589	MUC7	mucin 7, secreted [Source:HGNC Symbol;Acc:HGNC:7518]
4660	PPP1R12B	protein phosphatase 1 regulatory subunit 12B [Source:HGNC Symbol;Acc:HGNC:7619]
4810	NHS	NHS actin remodeling regulator [Source:HGNC Symbol;Acc:HGNC:7820]
50848	F11R	F11 receptor [Source:HGNC Symbol;Acc:HGNC:14685]
51059	FAM135B	family with sequence similarity 135 member B [Source:HGNC Symbol;Acc:HGNC:28029]
51162	EGFL7	EGF like domain multiple 7 [Source:HGNC Symbol;Acc:HGNC:20594]
51435	SCARA3	scavenger receptor class A member 3 [Source:HGNC Symbol;Acc:HGNC:19000]
51454	GULP1	GULP PTB domain containing engulfment adaptor 1 [Source:HGNC Symbol;Acc:HGNC:18649]
51473	DCDC2	doublecortin domain containing 2 [Source:HGNC Symbol;Acc:HGNC:18141]
51560	RAB6B	RAB6B, member RAS oncogene family [Source:HGNC Symbol;Acc:HGNC:14902]
51655	RASD1	ras related dexamethasone induced 1 [Source:HGNC Symbol;Acc:HGNC:15828]
51761	ATP8A2	ATPase phospholipid transporting 8A2 [Source:HGNC Symbol;Acc:HGNC:13533]
5203	PFDN4	prefoldin subunit 4 [Source:HGNC Symbol;Acc:HGNC:8868]
5358	PLS3	plastin 3 [Source:HGNC Symbol;Acc:HGNC:9091]
53827	FXYD5	FXYD domain containing ion transport regulator 5 [Source:HGNC Symbol;Acc:HGNC:4029]
54101	RIPK4	receptor interacting serine/threonine kinase 4 [Source:HGNC Symbol;Acc:HGNC:496]
54102	CLIC6	chloride intracellular channel 6 [Source:HGNC Symbol;Acc:HGNC:2065]
5452	POU2F2	POU class 2 homeobox 2 [Source:HGNC Symbol;Acc:HGNC:9213]
54587	MXRA8	matrix remodeling associated 8 [Source:HGNC Symbol;Acc:HGNC:7542]
547	KIF1A	kinesin family member 1A [Source:HGNC Symbol;Acc:HGNC:888]
54873	PALMD	palmdelphin [Source:HGNC Symbol;Acc:HGNC:15846]
5493	PPL	periplakin [Source:HGNC Symbol;Acc:HGNC:9273]
54972	TMEM132A	transmembrane protein 132A [Source:HGNC Symbol;Acc:HGNC:31092]
55066	PDPR	pyruvate dehydrogenase phosphatase regulatory subunit [Source:HGNC Symbol;Acc:HGNC:30264]
55092	TMEM51	transmembrane protein 51 [Source:HGNC Symbol;Acc:HGNC:25488]
55370	PPP4R1L	protein phosphatase 4 regulatory subunit 1 like (pseudogene) [Source:HGNC Symbol;Acc:HGNC:15755]
554236	DPY19L2P1	DPY19L2 pseudogene 1 [Source:HGNC Symbol;Acc:HGNC:22305]
55503	TRPV6	transient receptor potential cation channel subfamily V member 6 [Source:HGNC Symbol;Acc:HGNC:14006]
55731	FAM222B	family with sequence similarity 222 member B [Source:HGNC Symbol;Acc:HGNC:25563]
55765	INAVA	innate immunity activator [Source:HGNC Symbol;Acc:HGNC:25599]
55862	ECHDC1	ethylmalonyl-CoA decarboxylase 1 [Source:HGNC Symbol;Acc:HGNC:21489]
55879	GABRQ	gamma-aminobutyric acid type A receptor subunit theta [Source:HGNC Symbol;Acc:HGNC:14454]
55897	MESP1	mesoderm posterior bHLH transcription factor 1 [Source:HGNC Symbol;Acc:HGNC:29658]
55971	BAIAP2L1	BAR/IMD domain containing adaptor protein 2 like 1 [Source:HGNC Symbol;Acc:HGNC:21649]
56127	PCDHB9	protocadherin beta 9 [Source:HGNC Symbol;Acc:HGNC:8694]
56133	PCDHB2	protocadherin beta 2 [Source:HGNC Symbol;Acc:HGNC:8687]
56477	CCL28	C-C motif chemokine ligand 28 [Source:HGNC Symbol;Acc:HGNC:17700]
5653	KLK6	kallikrein related peptidase 6 [Source:HGNC Symbol;Acc:HGNC:6367]
56649	TMPRSS4	transmembrane serine protease 4 [Source:HGNC Symbol;Acc:HGNC:11878]
56852	RAD18	RAD18 E3 ubiquitin protein ligase [Source:HGNC Symbol;Acc:HGNC:18278]
56934	CA10	carbonic anhydrase 10 [Source:HGNC Symbol;Acc:HGNC:1369]
56975	FAM20C	FAM20C golgi associated secretory pathway kinase [Source:HGNC Symbol;Acc:HGNC:22140]
57003	CCDC47	coiled-coil domain containing 47 [Source:HGNC Symbol;Acc:HGNC:24856]
57139	RGL3	ral guanine nucleotide dissociation stimulator like 3 [Source:HGNC Symbol;Acc:HGNC:30282]
57224	NHSL1	NHS like 1 [Source:HGNC Symbol;Acc:HGNC:21021]
57480	PLEKHG1	pleckstrin homology and RhoGEF domain containing G1 [Source:HGNC Symbol;Acc:HGNC:20884]
57493	HEG1	heart development protein with EGF like domains 1 [Source:HGNC Symbol;Acc:HGNC:29227]
57507	ZNF608	zinc finger protein 608 [Source:HGNC Symbol;Acc:HGNC:29238]
57532	NUFIP2	nuclear FMR1 interacting protein 2 [Source:HGNC Symbol;Acc:HGNC:17634]
5754	PTK7	protein tyrosine kinase 7 (inactive) [Source:HGNC Symbol;Acc:HGNC:9618]
57553	MICAL3	microtubule associated monooxygenase, calponin and LIM domain containing 3 [Source:HGNC Symbol;Acc:HGNC:24694]
57561	ARRDC3	arrestin domain containing 3 [Source:HGNC Symbol;Acc:HGNC:29263]
57597	BAHCC1	BAH domain and coiled-coil containing 1 [Source:HGNC Symbol;Acc:HGNC:29279]
57605	PITPNM2	phosphatidylinositol transfer protein membrane associated 2 [Source:HGNC Symbol;Acc:HGNC:21044]
57649	PHF12	PHD finger protein 12 [Source:HGNC Symbol;Acc:HGNC:20816]
57717	PCDHB16	protocadherin beta 16 [Source:HGNC Symbol;Acc:HGNC:14546]
5796	PTPRK	protein tyrosine phosphatase receptor type K [Source:HGNC Symbol;Acc:HGNC:9674]
58503	OPRPN	opiorphin prepropeptide [Source:HGNC Symbol;Acc:HGNC:17279]
58527	ABRACL	ABRA C-terminal like [Source:HGNC Symbol;Acc:HGNC:21230]
5918	RARRES1	retinoic acid receptor responder 1 [Source:HGNC Symbol;Acc:HGNC:9867]
59277	NTN4	netrin 4 [Source:HGNC Symbol;Acc:HGNC:13658]
59342	SCPEP1	serine carboxypeptidase 1 [Source:HGNC Symbol;Acc:HGNC:29507]
5937	RBMS1	RNA binding motif single stranded interacting protein 1 [Source:HGNC Symbol;Acc:HGNC:9907]
5990	RFX2	regulatory factor X2 [Source:HGNC Symbol;Acc:HGNC:9983]
5991	RFX3	regulatory factor X3 [Source:HGNC Symbol;Acc:HGNC:9984]
60487	TRMT11	tRNA methyltransferase 11 homolog [Source:HGNC Symbol;Acc:HGNC:21080]
6091	ROBO1	roundabout guidance receptor 1 [Source:HGNC Symbol;Acc:HGNC:10249]
6191	RPS4X	ribosomal protein S4 X-linked [Source:HGNC Symbol;Acc:HGNC:10424]
6198	RPS6KB1	ribosomal protein S6 kinase B1 [Source:HGNC Symbol;Acc:HGNC:10436]
6273	S100A2	S100 calcium binding protein A2 [Source:HGNC Symbol;Acc:HGNC:10492]
6278	S100A7	S100 calcium binding protein A7 [Source:HGNC Symbol;Acc:HGNC:10497]
6279	S100A8	S100 calcium binding protein A8 [Source:HGNC Symbol;Acc:HGNC:10498]
6285	S100B	S100 calcium binding protein B [Source:HGNC Symbol;Acc:HGNC:10500]
6288	SAA1	serum amyloid A1 [Source:HGNC Symbol;Acc:HGNC:10513]
6289	SAA2	serum amyloid A2 [Source:HGNC Symbol;Acc:HGNC:10514]
6388	SDF2	stromal cell derived factor 2 [Source:HGNC Symbol;Acc:HGNC:10675]
64114	TMBIM1	transmembrane BAX inhibitor motif containing 1 [Source:HGNC Symbol;Acc:HGNC:23410]
64129	TINAGL1	tubulointerstitial nephritis antigen like 1 [Source:HGNC Symbol;Acc:HGNC:19168]
64651	CSRNP1	cysteine and serine rich nuclear protein 1 [Source:HGNC Symbol;Acc:HGNC:14300]
6496	SIX3	SIX homeobox 3 [Source:HGNC Symbol;Acc:HGNC:10889]
651600	RPL36P16	ribosomal protein L36 pseudogene 16 [Source:HGNC Symbol;Acc:HGNC:37010]
655	BMP7	bone morphogenetic protein 7 [Source:HGNC Symbol;Acc:HGNC:1074]
6594	SMARCA1	SWI/SNF related, matrix associated, actin dependent regulator of chromatin, subfamily a, member 1 [Source:HGNC Symbol;Acc:HGNC:11097]
6603	SMARCD2	SWI/SNF related, matrix associated, actin dependent regulator of chromatin, subfamily d, member 2 [Source:HGNC Symbol;Acc:HGNC:11107]
6608	SMO	smoothened, frizzled class receptor [Source:HGNC Symbol;Acc:HGNC:11119]
6664	SOX11	SRY-box transcription factor 11 [Source:HGNC Symbol;Acc:HGNC:11191]
678	ZFP36L2	ZFP36 ring finger protein like 2 [Source:HGNC Symbol;Acc:HGNC:1108]
6830	SUPT6H	SPT6 homolog, histone chaperone and transcription elongation factor [Source:HGNC Symbol;Acc:HGNC:11470]
6867	TACC1	transforming acidic coiled-coil containing protein 1 [Source:HGNC Symbol;Acc:HGNC:11522]
7089	TLE2	TLE family member 2, transcriptional corepressor [Source:HGNC Symbol;Acc:HGNC:11838]
7105	TSPAN6	tetraspanin 6 [Source:HGNC Symbol;Acc:HGNC:11858]
7114	TMSB4X	thymosin beta 4 X-linked [Source:HGNC Symbol;Acc:HGNC:11881]
7126	TNFAIP1	TNF alpha induced protein 1 [Source:HGNC Symbol;Acc:HGNC:11894]
727897	MUC5B	mucin 5B, oligomeric mucus/gel-forming [Source:HGNC Symbol;Acc:HGNC:7516]
728377	ARHGEF34P	Rho guanine nucleotide exchange factor 34, pseudogene [Source:HGNC Symbol;Acc:HGNC:38086]
729991	BORCS8	BLOC-1 related complex subunit 8 [Source:HGNC Symbol;Acc:HGNC:37247]
7447	VSNL1	visinin like 1 [Source:HGNC Symbol;Acc:HGNC:12722]
751071	CSKMT	citrate synthase lysine methyltransferase [Source:HGNC Symbol;Acc:HGNC:33113]
7525	YES1	YES proto-oncogene 1, Src family tyrosine kinase [Source:HGNC Symbol;Acc:HGNC:12841]
7546	ZIC2	Zic family member 2 [Source:HGNC Symbol;Acc:HGNC:12873]
7846	TUBA1A	tubulin alpha 1a [Source:HGNC Symbol;Acc:HGNC:20766]
78996	CYREN	cell cycle regulator of NHEJ [Source:HGNC Symbol;Acc:HGNC:22432]
79365	BHLHE41	basic helix-loop-helix family member e41 [Source:HGNC Symbol;Acc:HGNC:16617]
79605	PGBD5	piggyBac transposable element derived 5 [Source:HGNC Symbol;Acc:HGNC:19405]
79665	DHX40	DEAH-box helicase 40 [Source:HGNC Symbol;Acc:HGNC:18018]
79679	VTCN1	V-set domain containing T cell activation inhibitor 1 [Source:HGNC Symbol;Acc:HGNC:28873]
79827	CLMP	CXADR like membrane protein [Source:HGNC Symbol;Acc:HGNC:24039]
79838	TMC5	transmembrane channel like 5 [Source:HGNC Symbol;Acc:HGNC:22999]
79966	SCD5	stearoyl-CoA desaturase 5 [Source:HGNC Symbol;Acc:HGNC:21088]
80063	ATF7IP2	activating transcription factor 7 interacting protein 2 [Source:HGNC Symbol;Acc:HGNC:20397]
80162	PGGHG	protein-glucosylgalactosylhydroxylysine glucosidase [Source:HGNC Symbol;Acc:HGNC:26210]
80320	SP6	Sp6 transcription factor [Source:HGNC Symbol;Acc:HGNC:14530]
80709	AKNA	AT-hook transcription factor [Source:HGNC Symbol;Acc:HGNC:24108]
80774	LIMD2	LIM domain containing 2 [Source:HGNC Symbol;Acc:HGNC:28142]
81606	LBH	LBH regulator of WNT signaling pathway [Source:HGNC Symbol;Acc:HGNC:29532]
81671	VMP1	vacuole membrane protein 1 [Source:HGNC Symbol;Acc:HGNC:29559]
817	CAMK2D	calcium/calmodulin dependent protein kinase II delta [Source:HGNC Symbol;Acc:HGNC:1462]
81706	PPP1R14C	protein phosphatase 1 regulatory inhibitor subunit 14C [Source:HGNC Symbol;Acc:HGNC:14952]
8190	MIA	MIA SH3 domain containing [Source:HGNC Symbol;Acc:HGNC:7076]
83443	SF3B5	splicing factor 3b subunit 5 [Source:HGNC Symbol;Acc:HGNC:21083]
83451	ABHD11	abhydrolase domain containing 11 [Source:HGNC Symbol;Acc:HGNC:16407]
83481	EPPK1	epiplakin 1 [Source:HGNC Symbol;Acc:HGNC:15577]
83742	MARVELD1	MARVEL domain containing 1 [Source:HGNC Symbol;Acc:HGNC:28674]
8407	TAGLN2	transgelin 2 [Source:HGNC Symbol;Acc:HGNC:11554]
84102	SLC41A2	solute carrier family 41 member 2 [Source:HGNC Symbol;Acc:HGNC:31045]
84152	PPP1R1B	protein phosphatase 1 regulatory inhibitor subunit 1B [Source:HGNC Symbol;Acc:HGNC:9287]
84553	FAXC	failed axon connections homolog, metaxin like GST domain containing [Source:HGNC Symbol;Acc:HGNC:20742]
84617	TUBB6	tubulin beta 6 class V [Source:HGNC Symbol;Acc:HGNC:20776]
84669	USP32	ubiquitin specific peptidase 32 [Source:HGNC Symbol;Acc:HGNC:19143]
84733	CBX2	chromobox 2 [Source:HGNC Symbol;Acc:HGNC:1552]
84894	LINGO1	leucine rich repeat and Ig domain containing 1 [Source:HGNC Symbol;Acc:HGNC:21205]
84951	TNS4	tensin 4 [Source:HGNC Symbol;Acc:HGNC:24352]
8507	ENC1	ectodermal-neural cortex 1 [Source:HGNC Symbol;Acc:HGNC:3345]
8531	YBX3	Y-box binding protein 3 [Source:HGNC Symbol;Acc:HGNC:2428]
8538	BARX2	BARX homeobox 2 [Source:HGNC Symbol;Acc:HGNC:956]
8544	PIR	pirin [Source:HGNC Symbol;Acc:HGNC:30048]
85449	KIAA1755	KIAA1755 [Source:HGNC Symbol;Acc:HGNC:29372]
85463	ZC3H12C	zinc finger CCCH-type containing 12C [Source:HGNC Symbol;Acc:HGNC:29362]
8581	LY6D	lymphocyte antigen 6 family member D [Source:HGNC Symbol;Acc:HGNC:13348]
8612	PLPP2	phospholipid phosphatase 2 [Source:HGNC Symbol;Acc:HGNC:9230]
8720	MBTPS1	membrane bound transcription factor peptidase, site 1 [Source:HGNC Symbol;Acc:HGNC:15456]
8844	KSR1	kinase suppressor of ras 1 [Source:HGNC Symbol;Acc:HGNC:6465]
8890	EIF2B4	eukaryotic translation initiation factor 2B subunit delta [Source:HGNC Symbol;Acc:HGNC:3260]
8934	RAB29	RAB29, member RAS oncogene family [Source:HGNC Symbol;Acc:HGNC:9789]
89822	KCNK17	potassium two pore domain channel subfamily K member 17 [Source:HGNC Symbol;Acc:HGNC:14465]
90293	KLHL13	kelch like family member 13 [Source:HGNC Symbol;Acc:HGNC:22931]
90410	IFT20	intraflagellar transport 20 [Source:HGNC Symbol;Acc:HGNC:30989]
9076	CLDN1	claudin 1 [Source:HGNC Symbol;Acc:HGNC:2032]
90799	CEP95	centrosomal protein 95 [Source:HGNC Symbol;Acc:HGNC:25141]
91523	PCED1B	PC-esterase domain containing 1B [Source:HGNC Symbol;Acc:HGNC:28255]
91653	BOC	BOC cell adhesion associated, oncogene regulated [Source:HGNC Symbol;Acc:HGNC:17173]
9168	TMSB10	thymosin beta 10 [Source:HGNC Symbol;Acc:HGNC:11879]
92312	MEX3A	mex-3 RNA binding family member A [Source:HGNC Symbol;Acc:HGNC:33482]
94005	PIGS	phosphatidylinositol glycan anchor biosynthesis class S [Source:HGNC Symbol;Acc:HGNC:14937]
94030	LRRC4B	leucine rich repeat containing 4B [Source:HGNC Symbol;Acc:HGNC:25042]
9448	MAP4K4	mitogen-activated protein kinase kinase kinase kinase 4 [Source:HGNC Symbol;Acc:HGNC:6866]
9474	ATG5	autophagy related 5 [Source:HGNC Symbol;Acc:HGNC:589]
9586	CREB5	cAMP responsive element binding protein 5 [Source:HGNC Symbol;Acc:HGNC:16844]
9601	PDIA4	protein disulfide isomerase family A member 4 [Source:HGNC Symbol;Acc:HGNC:30167]
9644	SH3PXD2A	SH3 and PX domains 2A [Source:HGNC Symbol;Acc:HGNC:23664]
9654	TTLL4	tubulin tyrosine ligase like 4 [Source:HGNC Symbol;Acc:HGNC:28976]
9703	KIAA0100	KIAA0100 [Source:HGNC Symbol;Acc:HGNC:28960]
9885	OSBPL2	oxysterol binding protein like 2 [Source:HGNC Symbol;Acc:HGNC:15761]
